# Supplementary material for: Data Analysis Strategies for Microbiome Studies in Human Populations—a Systematic Review of Current Practice
Source: mSystems. 2021 Feb 23;6(1):e01154-20. doi: 10.1128/mSystems.01154-20 (PMC8573962; doi:10.1128/mSystems.01154-20)
Supplement: TABLE S1 [file msystems.01154-20-st001.xlsx]

## Sheet: Tabelle1
ID	Title	Excluded	Reason	PMID	Description
1	Early prosthetic valve endocarditis caused by Corynebacterium amycolatum: the first case reported in Brazil.	1	Case Report	31999641	Da Rocha JA, Da Silva NCZ, Silva AS, Garrido RG, Moreira BM, Martins IS.
2	High-throughput amplicon sequencing of the full-length 16S rRNA gene with single-nucleotide resolution.	1	methodological	31269198	Callahan BJ, Wong J, Heiner C, Oh S, Theriot CM, Gulati AS, McGill SK, Dougherty MK.
3	Identification and capsular serotype sequetyping of Streptococcus pneumoniae strains.	1	not HTS	31268417	Gonzales-Siles L, Salvà-Serra F, Degerman A, Nordén R, Lindh M, Skovbjerg S, Moore ERB.
4	Microbial Source Tracking Using 16S rRNA Amplicon Sequencing Identifies Evidence of Widespread Contamination from Young Children's Feces in an Urban Slum of Nairobi, Kenya.	0		31268313	Bauza V, Madadi V, Ocharo RM, Nguyen TH, Guest JS.
5	Oil degradation potential of microbial communities in water and sediment of Baltic Sea coastal area.	1	not human	31265451	Miettinen H, Bomberg M, Nyyssönen M, Reunamo A, Jørgensen KS, Vikman M.
6	Akkermansia muciniphila abundance is lower in severe obesity, but its increased level after bariatric surgery is not associated with metabolic health improvement.	1	not HTS	31265324	Dao MC, Belda E, Prifti E, Everard A, Kayser BD, Bouillot JL, Chevallier JM, Pons N, Le Chatelier E, Ehrlich SD, Doré J, Aron-Wisnewsky J, Zucker JD, Cani PD, Clément K.
7	Antibiotic-Induced Shifts in Fecal Microbiota Density and Composition during Hematopoietic Stem Cell Transplantation.	1	not clinical	31262981	Morjaria S, Schluter J, Taylor BP, Littmann ER, Carter RA, Fontana E, Peled JU, van den Brink MRM, Xavier JB, Taur Y.
8	Microbiome Signatures Associated With Steatohepatitis and Moderate to Severe Fibrosis in Children With Nonalcoholic Fatty Liver Disease.	0		31255652	Schwimmer JB, Johnson JS, Angeles JE, Behling C, Belt PH, Borecki I, Bross C, Durelle J, Goyal NP, Hamilton G, Holtz ML, Lavine JE, Mitreva M, Newton KP, Pan A, Simpson PM, Sirlin CB, Sodergren E, Tyagi R, Yates KP, Weinstock GM, Salzman NH.
9	Typing and evaluating heat resistance of Bacillus cereus sensu stricto isolated from the processing environment of powdered infant formula.	1	not human	31255274	Zhuang K, Li H, Zhang Z, Wu S, Zhang Y, Fox EM, Man C, Jiang Y.
10	Nucleic acid diagnostics on the total integrated lab-on-a-disc for point-of-care testing.	1	methodological	31254863	Nguyen HV, Nguyen VD, Nguyen HQ, Chau THT, Lee EY, Seo TS.
11	Intra-peritoneal abscess after an abdominal hysterectomy involving Cutibacterium avidum (former Propionibacterium avidum) highly resistant to clindamycin.	1	not HTS	31254654	Legaria MC, Barberis C, Camporro J, Traglia GM, Famiglietti A, Stecher D, Vay CA.
12	Culture independent approach reveals domination of human-oriented microbes in a pharmaceutical manufacturing facility.	1	not human	31254644	Kawai M, Ichijo T, Takahashi Y, Noguchi M, Katayama H, Cho O, Sugita T, Nasu M.
13	Assessment of the impact of different fecal storage protocols on the microbiota diversity and composition: a pilot study.	1	not clinical	31253096	Moossavi S, Engen PA, Ghanbari R, Green SJ, Naqib A, Bishehsari F, Merat S, Poustchi H, Keshavarzian A, Malekzadeh R.
14	Bacterial taxonomic composition of the postpartum cow uterus and vagina prior to artificial insemination1.	1	not human	31251804	Ault TB, Clemmons BA, Reese ST, Dantas FG, Franco GA, Smith TPL, Edwards JL, Myer PR, Pohler KG.
15	Prevalence and Antimicrobial Properties of Lactic Acid Bacteria in Nigerian Women During the Menstrual Cycle.	1	not HTS	31250590	Adeoshun FG, Ruppitsch W, Allerberger F, Ayeni FA.
16	Altered intestinal microbiota associated with colorectal cancer.	0		31250341	Zhang H, Chang Y, Zheng Q, Zhang R, Hu C, Jia W.
17	Comparative genome-wide analysis of gastric adenocarcinomas with hyperplastic polyp components.	1	not HTS	31250201	Takayama Y, Ono Y, Mizukami Y, Itoh H, Nakajima N, Arai H, Tanaka S, Nobusawa S, Yokoo H, Onozato Y.
18	Dynamics of Vaginal and Rectal Microbiota Over Several Menstrual Cycles in Female Cynomolgus Macaques.	1	not human	31249812	Nugeyre MT, Tchitchek N, Adapen C, Cannou C, Contreras V, Benjelloun F, Ravel J, Le Grand R, Marlin R, Menu E.
19	Rapid, low cost and sensitive detection of Calreticulin mutations by a PCR based amplicon length differentiation assay for diagnosis of myeloproliferative neoplasms.	1	methodological	31248375	Trung NT, Quyen DT, Hoan NX, Giang DP, Trang TTH, Velavan TP, Bang MH, Song LH.
20	Elucidating diversity in the class composition of the minicircle hypervariable region of Trypanosoma cruzi: New perspectives on typing and kDNA inheritance.	1	methodological	31247047	Rusman F, Tomasini N, Yapur NF, Puebla AF, Ragone PG, Diosque P.
21	The oral microbiome of early stage Parkinson's disease and its relationship with functional measures of motor and non-motor function.	0		31247001	Mihaila D, Donegan J, Barns S, LaRocca D, Du Q, Zheng D, Vidal M, Neville C, Uhlig R, Middleton FA.
22	Association Analysis on Recurrence of Bacterial Vaginosis Revealed Microbes and Clinical Variables Important for Treatment Outcome.	0		31245300	Xiao B, Wu C, Song W, Niu X, Qin N, Liu Z, Xu Q.
23	Standardized next-generation sequencing of immunoglobulin and T-cell receptor gene recombinations for MRD marker identification in acute lymphoblastic leukaemia; a EuroClonality-NGS validation study.	1	not HTS	31243313	Brüggemann M, Kotrová M, Knecht H, Bartram J, Boudjogrha M, Bystry V, Fazio G, Fronková E, Giraud M, Grioni A, Hancock J, Herrmann D, Jiménez C, Krejci A, Moppett J, Reigl T, Salson M, Scheijen B, Schwarz M, Songia S, Svaton M, van Dongen JJM, et al.
24	Optimized detection of bacteria in bloodstream infections.	1	methodological	31242256	Song Y, Gyarmati P.
25	Application of the Whole Genome-Based Bacterial Identification System, TrueBac ID, Using Clinical Isolates That Were Not Identified With Three Matrix-Assisted Laser Desorption/Ionization Time-of-Flight Mass Spectrometry (MALDI-TOF MS) Systems.	1	methodological	31240880	Ha SM, Kim CK, Roh J, Byun JH, Yang SJ, Choi SB, Chun J, Yong D.
26	Correlation of diet, microbiota and metabolite networks in inflammatory bowel disease.	0		31240835	Weng YJ, Gan HY, Li X, Huang Y, Li ZC, Deng HM, Chen SZ, Zhou Y, Wang LS, Han YP, Tan YF, Song YJ, Du ZM, Liu YY, Wang Y, Qin N, Bai Y, Yang RF, Bi YJ, Zhi FC.
27	Analysis of the Antiproliferative Effect of Ankaferd Hemostat on Caco-2 Colon Cancer Cells via LC/MS Shotgun Proteomics Approach.	1	not HTS	31240215	Koçak E, Çelebier M, Haznedaroglu IC, Altinöz S.
28	Case report: Anaerobiospirillum prosthetic joint infection in a heart transplant recipient.	1	Case Report	31238924	Madden GR, Poulter MD, Crawford MP, Wilson DS, Donowitz GR.
29	Multiple solvent elution, a method to counter the effects of coelution and ion suppression in LC-MS analysis in bottom up proteomics.	1	methodological	31238262	Budamgunta H, Maes E, Willems H, Menschaert G, Schildermans K, Kumar AA, Boonen K, Baggerman G.
30	An identification protocol for ESBL-producing Gram-negative bacteria bloodstream infections using a MinION nanopore sequencer.	1	not HTS	31237534	Sakai J, Tarumoto N, Kodana M, Ashikawa S, Imai K, Kawamura T, Ikebuchi K, Murakami T, Mitsutake K, Maeda T, Maesaki S.
31	Fabrication of a soluble crosslinked corn bran arabinoxylan matrix supports a shift to butyrogenic gut bacteria.	1	not clinical	31237268	Zhang X, Chen T, Lim J, Xie J, Zhang B, Yao T, Hamaker BR.
32	Is the Oral Microbiome Associated with Blood Pressure in Older Women?	0		31236901	Gordon JH, LaMonte MJ, Genco RJ, Zhao J, Li L, Hovey KM, Tsompana M, Buck MJ, Andrews CA, Mcskimming DI, Zheng W, Sun Y, Wactawski-Wende J.
33	A Method for Comprehensive Proteomic Analysis of Human Faecal Samples to Investigate Gut Dysbiosis in Patients with Cystic Fibrosis.	1	not HTS	31236842	Debyser G, Aerts M, Van Hecke P, Mesuere B, Duytschaever G, Dawyndt P, De Boeck K, Vandamme P, Devreese B.
34	Meta-omics analysis of elite athletes identifies a performance-enhancing microbe that functions via lactate metabolism.	0		31235964	Scheiman J, Luber JM, Chavkin TA, MacDonald T, Tung A, Pham LD, Wibowo MC, Wurth RC, Punthambaker S, Tierney BT, Yang Z, Hattab MW, Avila-Pacheco J, Clish CB, Lessard S, Church GM, Kostic AD.
35	Relationship between the respiratory microbiome and the severity of airflow limitation, history of exacerbations and circulating eosinophils in COPD patients.	0		31234826	Millares L, Pascual S, Montón C, García-Núñez M, Lalmolda C, Faner R, Casadevall C, Setó L, Capilla S, Moreno A, Castro-Acosta AA, Alvarez-Martinez CJ, Sibila O, Peces-Barba G, Cosio BG, Agustí A, Gea J, Monsó E.
36	The effects of perineal disinfection on infant's oral microflora after transvaginal examination during delivery.	0		31234808	Li H, Chen S, Wu L, Wang H, Xiao K, Gao Y, Li Y, Li H, Xiao B, Zhu Y.
37	Metagenomic analysis of bile salt biotransformation in the human gut microbiome.	1	not clinical	31234773	Das P, Marcišauskas S, Ji B, Nielsen J.
38	Genetic characteristics of pathogenic Leptospira in wild small animals and livestock in Jiangxi Province, China, 2002-2015.	1	not human	31233503	Zhang C, Xu J, Zhang T, Qiu H, Li Z, Zhang E, Li S, Chang YF, Guo X, Jiang X, Zhu Y.
39	Diversity of tetracycline- and erythromycin-resistant bacteria in aerosols and manures from four types of animal farms in China.	1	not human	31230244	Chen M, Qiu T, Sun Y, Song Y, Wang X, Gao M.
40	Association of prenatal antibiotics with measures of infant adiposity and the gut microbiome.	1	not HTS	31226994	Zhang M, Differding MK, Benjamin-Neelon SE, Østbye T, Hoyo C, Mueller NT.
41	Influence of Socio-Economic and Psychosocial Profiles on the Human Breast Milk Bacteriome of South African Women.	0		31226873	Ojo-Okunola A, Claassen-Weitz S, Mwaikono KS, Gardner-Lubbe S, Stein DJ, Zar HJ, Nicol MP, du Toit E.
42	Identity informative SNP associations in the UK Biobank.	1	methodological	31226582	Wendt FR, Novroski NM.
43	Mapping Unsaturation in Human Plasma Lipids by Data-Independent Ozone-Induced Dissociation.	1	not HTS	31222675	Marshall DL, Criscuolo A, Young RSE, Poad BLJ, Zeller M, Reid GE, Mitchell TW, Blanksby SJ.
44	Gut microbiota in Parkinson's disease: Temporal stability and relations to disease progression.	0		31221587	Aho VTE, Pereira PAB, Voutilainen S, Paulin L, Pekkonen E, Auvinen P, Scheperjans F.
45	Endocrine disruption and commensal bacteria alteration associated with gaseous and soil PAH contamination among daycare children.	0		31220749	Roslund MI, Rantala S, Oikarinen S, Puhakka R, Hui N, Parajuli A, Laitinen OH, Hyöty H, Rantalainen AL, Sinkkonen A; ADELE team..
46	[Oral microbiological diversity in patients with salivary adenoid cystic carcinoma].	1		31218867	Liu X, Yang QF, Gan N, Yang DQ.
47	Mode and Structure of the Bacterial Community on Human Scalp Hair.	1	not clinical	31217363	Watanabe K, Nishi E, Tashiro Y, Sakai K.
48	Insights From a Short-Term Protein-Calorie Restriction Exploratory Trial in Elective Carotid Endarterectomy Patients.	1	not HTS	31216949	Kip P, Trocha KM, Tao M, O'leary JJ, Ruske J, Giulietti JM, Trevino-Villareal JH, MacArthur MR, Bolze A, Burak MF, Patterson S, Ho KJ, Carmody RN, Guzman RJ, Mitchell JR, Ozaki CK.
49	Novel Inter-omic Analysis Reveals Relationships Between Diverse Gut Microbiota and Host Immune Dysregulation in HLA-B27-Induced Experimental Spondyloarthritis.	1	not human	31216122	Gill T, Brooks SR, Rosenbaum JT, Asquith M, Colbert RA.
50	Relationship between acetaldehyde concentration in mouth air and characteristics of microbiota of tongue dorsum in Japanese healthy adults: a cross-sectional study.	0		31215600	Yokoi A, Ekuni D, Hata H, Yamane-Takeuchi M, Maruyama T, Yamanaka R, Morita M.
51	[The current state of forensic medical expertise and the experimental studies of the after-penetration guhshot wound].	1	not HTS	31213595	Gusentsov AO, Kil'dyushov EM, Tumanov EV.
52	[The possibilities for the characteristic of a shot from a 12-gauge hunting fire-arms based on the peculiarities of injuries to the clothing and the corresponding mathematical models].	1	not HTS	31213586	Suvorov AS, Belavin AV, Makarov IY, Stragis VB, Raizberg SA, Gyul'mamedova ND.
53	Contribution of the Gut Microbiota in P28GST-Mediated Anti-Inflammatory Effects: Experimental and Clinical Insights.	1	review	31212833	Foligné B, Plé C, Titécat M, Dendooven A, Pagny A, Daniel C, Singer E, Pottier M, Bertin B, Neut C, Deplanque D, Dubuquoy L, Desreumaux P, Capron M, Standaert A.
54	The imbalance of gut microbiota and its correlation with plasma inflammatory cytokines in pemphigus vulgaris patients.	0		31211854	Huang S, Mao J, Zhou L, Xiong X, Deng Y.
55	Exploring the impact of Helicobacter pylori on gut microbiome composition.	0		31211818	Dash NR, Khoder G, Nada AM, Al Bataineh MT.
56	Dysbiotic salivary microbiota in dry mouth and primary Sjögren's syndrome patients.	0		31211815	Rusthen S, Kristoffersen AK, Young A, Galtung HK, Petrovski BÉ, Palm Ø, Enersen M, Jensen JL.
57	Elizabethkingia bruuniana Infections in Humans, Taiwan, 2005-2017.	1	not HTS	31211685	Lin JN, Lai CH, Yang CH, Huang YH, Lin HH.
58	High-Level Resistance to Aminoglycosides due to 16S rRNA Methylation in Enterobacteriaceae Isolates.	1	not HTS	31211656	Yeganeh Sefidan F, Mohammadzadeh-Asl Y, Ghotaslou R.
59	Identification of respiratory microbiota markers in ventilator-associated pneumonia.	1	methodological	31209523	Emonet S, Lazarevic V, Leemann Refondini C, Gaïa N, Leo S, Girard M, Nocquet Boyer V, Wozniak H, Després L, Renzi G, Mostaguir K, Dupuis Lozeron E, Schrenzel J, Pugin J.
60	Effects of a probiotic drink containing Lactobacillus casei strain Shirota on dental plaque microbiota.	0		31208252	Hu X, Huang Z, Zhang Y, Hong Y, Zheng Y.
61	Modulation of Saliva Microbiota through Prebiotic Intervention in HIV-Infected Individuals.	0		31208015	Jiménez-Hernández N, Serrano-Villar S, Domingo A, Pons X, Artacho A, Estrada V, Moya A, Gosalbes MJ.
62	A systematic approach to the interpretation of gunshot wound trauma to the cranium.	1	not HTS	31207550	Berryman HE.
63	HumanMycobiomeScan: a new bioinformatics tool for the characterization of the fungal fraction in metagenomic samples.	1	methodological	31202277	Soverini M, Turroni S, Biagi E, Brigidi P, Candela M, Rampelli S.
64	Survival of probiotic bacteria in the presence of food grade nanoparticles from chocolates: an in vitro and in vivo study.	1	not clinical	31201450	Khan ST, Saleem S, Ahamed M, Ahmad J.
65	Alterations of gut microbiome in autoimmune hepatitis.	0		31201284	Wei Y, Li Y, Yan L, Sun C, Miao Q, Wang Q, Xiao X, Lian M, Li B, Chen Y, Zhang J, Li Y, Huang B, Li Y, Cao Q, Fan Z, Chen X, Fang JY, Gershwin ME, Tang R, Ma X.
66	Alteration of the fecal microbiota in North-Eastern Han Chinese population with sporadic Parkinson's disease.	0		31200089	Li F, Wang P, Chen Z, Sui X, Xie X, Zhang J.
67	Preparation of Transposon Library and Tn-Seq Amplicon Library for Salmonella Typhimurium.	1	not HTS	31197704	Karash S, Jiang T, Samarth D, Chandrashekar R, Kwon YM.
68	Next-generation sequencing of immunoglobulin gene rearrangements for clonality assessment: a technical feasibility study by EuroClonality-NGS.	1	not HTS	31197258	Scheijen B, Meijers RWJ, Rijntjes J, van der Klift MY, Möbs M, Steinhilber J, Reigl T, van den Brand M, Kotrová M, Ritter JM, Catherwood MA, Stamatopoulos K, Brüggemann M, Davi F, Darzentas N, Pott C, Fend F, Hummel M, Langerak AW, Groenen PJTA; EuroClonality-NGS Working Group..
69	Peritonitis due to Moraxella osloensis: A case report and literature review.	1	Case Report	31196771	Yamada A, Kasahara K, Ogawa Y, Samejima K, Eriguchi M, Yano H, Mikasa K, Tsuruya K.
70	Daily Sampling Reveals Personalized Diet-Microbiome Associations in Humans.	0		31194939	Johnson AJ, Vangay P, Al-Ghalith GA, Hillmann BM, Ward TL, Shields-Cutler RR, Kim AD, Shmagel AK, Syed AN; Personalized Microbiome Class Students., Walter J, Menon R, Koecher K, Knights D.
71	[Whipple's disease: very rare, fatal without treatment but easily cured].	1	not HTS	31192432	Melas N, Haji Younes A, Egerszegi P.
72	The impact of skin care products on skin chemistry and microbiome dynamics.	1	not clinical	31189482	Bouslimani A, da Silva R, Kosciolek T, Janssen S, Callewaert C, Amir A, Dorrestein K, Melnik AV, Zaramela LS, Kim JN, Humphrey G, Schwartz T, Sanders K, Brennan C, Luzzatto-Knaan T, Ackermann G, McDonald D, Zengler K, Knight R, Dorrestein PC.
73	Comparison of VITEK 2, MALDI-TOF MS, 16S rRNA gene sequencing, and whole-genome sequencing for identification of Roseomonas mucosa.	1	methodological	31185244	Rudolph WW, Gunzer F, Trauth M, Bunk B, Bigge R, Schröttner P.
74	Management of abdominal aortic prosthetic graft and endograft infections. A multidisciplinary update.	1	not microbiome / review	31182331	Antonello RM, D'Oria M, Cavallaro M, Dore F, Cova MA, Ricciardi MC, Comar M, Campisciano G, Lepidi S, De Martino RR, Chiarandini S, Luzzati R, Di Bella S.
75	Frequency of putative periodontal pathogens among type 1 diabetes mellitus: a case-control study.	1	not HTS	31182149	Mahalakshmi K, Arangannal P, Santoshkumari.
76	Dynamic construction of gut microbiota may influence allergic diseases of infants in Southwest China.	0		31182034	Shen X, Wang M, Zhang X, He M, Li M, Cheng G, Wan C, He F.
77	A novel integrated molecular and serological analysis method to predict new cases of leprosy amongst household contacts.	1	not HTS	31181059	Gama RS, Souza MLM, Sarno EN, Moraes MO, Gonçalves A, Stefani MMA, Garcia RMG, Fraga LAO.
78	Quantitative Proteomic Analysis Reveals the Deregulation of Nicotinamide Adenine Dinucleotide Metabolism and CD38 in Inflammatory Bowel Disease.	1	not HTS	31179321	Ning L, Shan G, Sun Z, Zhang F, Xu C, Lou X, Li S, Du H, Chen H, Xu G.
79	Multiplex pcr assay for chlamydia-like bacteria detection.	1	not HTS	31175784	Zezekalo VK, Pochernyaev KF, Voloshchuk VM, Zasukha LV, Shcherbakova NS, Kulynych SM.
80	Modulation effect of vaginal mucosal microflora and susceptibility to Neisseria gonorrhoeae infections: a systematic review and meta-analysis.	1	review	31175401	Zeng J, Yang R, He W, Zhong X, Liu W, Zhu H, Zhang X, Luo Q.
81	Exploration of interaction scoring criteria in the CANDO platform.	1	methodological	31174591	Falls Z, Mangione W, Schuler J, Samudrala R.
82	Chronic obstructive pulmonary disease upper airway microbiota alpha diversity is associated with exacerbation phenotype: a case-control observational study.	0		31174538	Pragman AA, Knutson KA, Gould TJ, Isaacson RE, Reilly CS, Wendt CH.
83	Leptospira detection in flood-prone environment of Jakarta, Indonesia.	1	not human	31173480	Widiyanti D, Djannatun T, Astuti IIP, Maharsi ED.
84	Evaluation of different testing tools for the identification of non-gonococcal Neisseria spp. isolated from Lebanese male semen: a strong and significant association with infertility.	1	methodological	31172907	Khoder M, Osman M, Diene SM, Okdah L, Lalaoui R, Al Achkar M, Mallat H, Hamze M, Rolain JM.
85	Utility of Histologic and Histochemical Screening for 16S Ribosomal RNA Gene Sequencing of Formalin-Fixed, Paraffin-Embedded Tissue for Bacterial Endocarditis.	1	methodological	31172185	Solomon IH, Lin C, Horback KL, Kanjilal S, Rojas-Rudilla V, Brigl M, Laga AC, Lindeman NI, Padera RF.
86	Is European Medicines Agency (EMA) sepsis criteria accurate for neonatal sepsis diagnosis or do we need new criteria?	1	review	31170237	Tuzun F, Ozkan H, Cetinkaya M, Yucesoy E, Kurum O, Cebeci B, Cakmak E, Ozkutuk A, Keskinoglu P, Baysal B, Kumral A, Duman N.
87	A Review of Next-Generation Sequencing (NGS): Applications to the Diagnosis of Ocular Infectious Diseases.	1	review	31170015	Ma L, Jakobiec FA, Dryja TP.
88	Modulation of cytokine patterns and microbiome during pregnancy in IBD.	0		31167813	van der Giessen J, Binyamin D, Belogolovski A, Frishman S, Tenenbaum-Gavish K, Hadar E, Louzoun Y, Peppelenbosch MP, van der Woude CJ, Koren O, Fuhler GM.
89	Modern technologies and algorithms for scaffolding assembled genomes.	1	methodological	31166948	Ghurye J, Pop M.
90	Alterations to the Lung Microbiome in Idiopathic Pulmonary Fibrosis Patients.	0		31165050	Tong X, Su F, Xu X, Xu H, Yang T, Xu Q, Dai H, Huang K, Zou L, Zhang W, Pei S, Xiao F, Li Y, Wang C.
91	[The additional criterion for the diagnosis of purulent-destructive forms of acute pyelonephritis].	1	not clinical	31162893	Shchuplova EA, Kuzmin MD.
92	Providencia huaxiensis sp. nov., recovered from a human rectal swab.	1	not HTS	31162027	Hu Y, Feng Y, Zhang X, Zong Z.
93	BiosyntheticSPAdes: reconstructing biosynthetic gene clusters from assembly graphs.	1	methodological	31160374	Meleshko D, Mohimani H, Tracanna V, Hajirasouliha I, Medema MH, Korobeynikov A, Pevzner PA.
94	Time-Gated Luminescent In Situ Hybridization (LISH): Highly Sensitive Detection of Pathogenic Staphylococcus aureus.	1	not HTS	31159269	Sayyadi N, Connally RE, Lawson TS, Yuan J, Packer NH, Piper JA.
95	A Combined N-terminomics and Shotgun Proteomics Approach to Investigate the Responses of Human Cells to Rapamycin and Zinc at the Mitochondrial Level.	1	not HTS	31154437	Bons J, Macron C, Aude-Garcia C, Vaca-Jacome SA, Rompais M, Cianférani S, Carapito C, Rabilloud T.
96	Classification of individuals and the potential to detect sexual contact using the microbiome of the pubic region.	0		31154251	Williams DW, Gibson G.
97	Whole metagenomic shotgun sequencing of the subgingival microbiome of diabetics and non-diabetics with different periodontal conditions.	0		31153098	Farina R, Severi M, Carrieri A, Miotto E, Sabbioni S, Trombelli L, Scapoli C.
98	Sociodemographic variation in the oral microbiome.	0		31151886	Renson A, Jones HE, Beghini F, Segata N, Zolnik CP, Usyk M, Moody TU, Thorpe L, Burk R, Waldron L, Dowd JB.
99	Dysbiosis of the intestinal microbiota in neurocritically ill patients and the risk for death.	0		31151471	Xu R, Tan C, Zhu J, Zeng X, Gao X, Wu Q, Chen Q, Wang H, Zhou H, He Y, Pan S, Yin J.
100	Assessing the Relationship Between Mass Window Width and Retention Time Scheduling on Protein Coverage for Data-Independent Acquisition.	1	not HTS	31147889	Li W, Chi H, Salovska B, Wu C, Sun L, Rosenberger G, Liu Y.
101	Quantitative PCR enumeration of vcgC and 16S rRNA type A and B genes as virulence indicators for environmental and clinical strains of Vibrio vulnificus in Galveston Bay oysters.	1	not HTS	31145009	Çam S, Brinkmeyer R, Schwarz JR.
102	Burkholderia cepacia meningitis in the Central African Republic.	1	not HTS	31143317	Frank T, Farra A, Rubbo PA, Mbecko JR, Sanke H, Le Flèche-Matéos A, Lombart JP, Berlioz-Arthaud A.
103	Characteristics of mucosa-associated gut microbiota during treatment in Crohn's disease.	0		31143071	He C, Wang H, Liao WD, Peng C, Shu X, Zhu X, Zhu ZH.
104	Transition of Bacterial Diversity and Composition in Tongue Microbiota during the First Two Years of Life.	0		31142620	Kageyama S, Asakawa M, Takeshita T, Ihara Y, Kanno S, Hara T, Takahashi I, Yamashita Y.
105	Molecular analysis of the endobronchial stent microbial biofilm reveals bacterial communities that associate with stent material and frequent fungal constituents.	0		31141557	McGinniss JE, Imai I, Simon-Soro A, Brown MC, Knecht VR, Frye L, Ravindran PM, Dothard MI, Wadell DA, Sohn MB, Li H, Christie JD, Diamond JM, Haas AR, Lanfranco AR, DiBardino DM, Bushman FD, Collman RG.
106	Psoriatic patients have a distinct structural and functional fecal microbiota compared with controls.	0		31141234	Shapiro J, Cohen NA, Shalev V, Uzan A, Koren O, Maharshak N.
107	Host genetic determinants of the gut microbiota of wild mice.	1	not human	31141224	Suzuki TA, Phifer-Rixey M, Mack KL, Sheehan MJ, Lin D, Bi K, Nachman MW.
108	Single Core Genome Sequencing for Detection of both Borrelia burgdorferi Sensu Lato and Relapsing Fever Borrelia Species.	1	not HTS	31137527	Lee SH, Healy JE, Lambert JS.
109	Detection of respiratory pathogens in clinical samples using metagenomic shotgun sequencing.	1		31136295	Qi C, Hountras P, Pickens CO, Walter JM, Kruser JM, Singer BD, Seed P, Green SJ, Wunderink RG.
110	Yersinia kristensenii subsp. rochesterensis subsp. nov., isolated from human feces.	1	not HTS	31135335	Cunningham SA, Jeraldo P, Patel R.
111	Olsenella faecalis sp. nov., an anaerobic actinobacterium isolated from human faeces.	1	not HTS	31135332	Han KI, Lee KC, Eom MK, Kim JS, Suh MK, Park SH, Lee JH, Kang SW, Park JE, Oh BS, Yu SY, Choi SH, Lee DH, Yoon H, Kim BY, Yang SJ, Lee JS.
112	Age-stratified comparative analysis of the differences of gut microbiota associated with blood glucose level.	0		31132993	Enqi W, Huanhu Z, Ritu W, Dan X, Han L, Baili W, Gangyi S, Shuchun L.
113	Investigation the effect of oleoylethanolamide supplementation on the abundance of Akkermansia muciniphila bacterium and the dietary intakes in people with obesity: A randomized clinical trial.	1	not HTS	31132422	Payahoo L, Khajebishak Y, Alivand MR, Soleimanzade H, Alipour S, Barzegari A, Ostadrahimi A.
114	The cooling tower water microbiota: Seasonal dynamics and co-occurrence of bacterial and protist phylotypes.	1	not human	31128471	Tsao HF, Scheikl U, Herbold C, Indra A, Walochnik J, Horn M.
115	Detection of Methanobrevibacter smithii in vaginal samples collected from women diagnosed with bacterial vaginosis.	1	not HTS	31127480	Grine G, Drouet H, Fenollar F, Bretelle F, Raoult D, Drancourt M.
116	Air pollution during the winter period and respiratory tract microbial imbalance in a healthy young population in Northeastern China.	0		31126003	Li X, Sun Y, An Y, Wang R, Lin H, Liu M, Li S, Ma M, Xiao C.
117	Can bacterial indicators of a grassy woodland restoration inform ecosystem assessment and microbiota-mediated human health?	1	not human	31125730	Liddicoat C, Weinstein P, Bissett A, Gellie NJC, Mills JG, Waycott M, Breed MF.
118	Vagococcus bubulae sp. nov., isolated from ground beef, and Vagococcus vulneris sp. nov., isolated from a human foot wound.	1	not human	31125302	Shewmaker PL, Whitney AM, Gulvik CA, Humrighouse BW, Gartin J, Moura H, Barr JR, Moore ERB, Karlsson R, Pinto TCA, Teixeira LM.
119	The eradication of Helicobacter pylori restores rather than disturbs the gastrointestinal microbiota in asymptomatic young adults.	0		31124220	He C, Peng C, Wang H, Ouyang Y, Zhu Z, Shu X, Zhu Y, Lu N.
120	Eukaryotic initiation factor 4E-binding protein as an oncogene in breast cancer.	1	not HTS	31122207	Rutkovsky AC, Yeh ES, Guest ST, Findlay VJ, Muise-Helmericks RC, Armeson K, Ethier SP.
121	An examination of the microbial community and occurrence of potential human pathogens in rainwater harvested from different roofing materials.	1	not human	31121408	Bae S, Maestre JP, Kinney KA, Kirisits MJ.
122	Reclassification of Ochrobactrum lupini as a later heterotypic synonym of Ochrobactrum anthropi based on whole-genome sequence analysis.	1	not clinical	31120414	Gazolla Volpiano C, Hayashi Sant'Anna F, Ambrosini A, Brito Lisboa B, Kayser Vargas L, Passaglia LMP.
123	Overview of Lipid Mass Spectrometry and Lipidomics.	1	not HTS	31119658	Zarini S, Barkley RM, Gijón MA, Murphy RC.
124	The Impact of DNA Polymerase and Number of Rounds of Amplification in PCR on 16S rRNA Gene Sequence Data.	1	methodological	31118299	Sze MA, Schloss PD.
125	Nutritional Psychiatry: From Concept to the Clinic.	1	not HTS	31114975	Sarris J.
126	Barcoded Consortium Infections Resolve Cell Type-Dependent Salmonella enterica Serovar Typhimurium Entry Mechanisms.	1	not HTS	31113898	Di Martino ML, Ek V, Hardt WD, Eriksson J, Sellin ME.
127	Culture-independent studies on bacterial dysbiosis in oral and oropharyngeal squamous cell carcinoma: A systematic review.	1	review	31112880	Gopinath D, Menon RK, Banerjee M, Su Yuxiong R, Botelho MG, Johnson NW.
128	An integrated insight into the response of bacterial communities to anthropogenic contaminants in a river: A case study of the Wonderfonteinspruit catchment area, South Africa.	1	Case Report	31112559	Jordaan K, Comeau AM, Khasa DP, Bezuidenhout CC.
129	Identity and virulence properties of Aeromonas isolates from healthy Northern snakehead (Channa argus) in China.	1	not human	31107978	Zhang DX, Kang YH, Song MF, Shu HP, Guo SN, Jia JP, Tao LT, Zhao ZL, Zhang L, Wang CF, Wang GQ, Qian AD, Shan XF.
130	Influence of own mother's milk and different proportions of formula on intestinal microbiota of very preterm newborns.	1		31107919	Zanella A, Silveira RC, Roesch LFW, Corso AL, Dobbler PT, Mai V, Procianoy RS.
131	Vaginal microbiota and mucosal pharmacokinetics of tenofovir in healthy women using tenofovir and tenofovir/levonorgestrel vaginal rings.	1	not HTS	31107913	Thurman AR, Schwartz JL, Ravel J, Gajer P, Marzinke MA, Yousefieh N, Anderson SM, Doncel GF.
132	Hepatic abscess due to Dialister pneumosintes - A case report.	1	Case Report	31103532	Soeiro C, Quilici IR, Legoff A, Oussalah MB, Morin M, Alauzet C, Charmillon A.
133	Assessment of microbial communities on freshly killed wild boar meat by MALDI-TOF MS and 16S rRNA amplicon sequencing.	1	not human	31100642	Peruzy MF, Murru N, Yu Z, Kerkhof PJ, Neola B, Joossens M, Proroga YTR, Houf K.
134	Skin Microbiome Differences in Atopic Dermatitis and Healthy Controls in Egyptian Children and Adults, and Association with Serum Immunoglobulin E.	0		31100040	Ramadan M, Solyman S, Yones M, Abdallah Y, Halaby H, Hanora A.
135	Faecalibacillus intestinalis gen. nov., sp. nov. and Faecalibacillus faecis sp. nov., isolated from human faeces.	1	not HTS	31099736	Seo B, Jeon K, Baek I, Lee YM, Baek K, Ko G.
136	Cashew Tree Pollen: An Unknown Source of IgE-Reactive Molecules.	1	not HTS	31096561	Danella Figo D, De Amicis K, Neiva Santos de Aquino D, Pomiecinski F, Gadermaier G, Briza P, Eduardo Santos Galvão C, Bussador do Amaral J, de Oliveira Martins C, Fernandes Morato Castro F, Kalil J, Souza Santos K.
137	The bacterial communities of the small intestine and stool in children with short bowel syndrome.	0		31095575	Zeichner SL, Mongodin EF, Hittle L, Huang SH, Torres C.
138	Application of high-throughput 16S rRNA sequencing to identify fecal contamination sources and to complement the detection of fecal indicator bacteria in rural groundwater.	1	not human	31095515	Naphtali P, Mohiuddin MM, Paschos A, Schellhorn HE.
139	Gut microbiota of aquatic organisms: A key endpoint for ecotoxicological studies.	1	not human	31091643	Evariste L, Barret M, Mottier A, Mouchet F, Gauthier L, Pinelli E.
140	Rethinking gut microbiome residency and the Enterobacteriaceae in healthy human adults.	1	methodological	31089259	Martinson JNV, Pinkham NV, Peters GW, Cho H, Heng J, Rauch M, Broadaway SC, Walk ST.
141	Fecal microbiota dysbiosis in macaques and humans within a shared environment.	1	not human	31083685	Grant ET, Kyes RC, Kyes P, Trinh P, Ramirez V, Tanee T, Pinlaor P, Dangtakot R, Rabinowitz PM.
142	pTrimmer: An efficient tool to trim primers of multiplex deep sequencing data.	1	methodological	31077131	Zhang X, Shao Y, Tian J, Liao Y, Li P, Zhang Y, Chen J, Li Z.
143	[Psoriasis and the microbiome].	1	review	31076813	Witte M, Thaçi D.
144	Early nasal microbiota and acute respiratory infections during the first years of life.	0		31076501	Toivonen L, Hasegawa K, Waris M, Ajami NJ, Petrosino JF, Camargo CA Jr, Peltola V.
145	Tobacco exposure associated with oral microbiota oxygen utilization in the New York City Health and Nutrition Examination Study.	0		31076212	Beghini F, Renson A, Zolnik CP, Geistlinger L, Usyk M, Moody TU, Thorpe L, Dowd JB, Burk R, Segata N, Jones HE, Waldron L.
146	A Distinct Gut Microbiota Exists Within Crohn's Disease-Related Perianal Fistulae.	0		31075656	Haac BE, Palmateer NC, Seaton ME, VanYPeren R, Fraser CM, Bafford AC.
147	Detection of Robinsoniella peoriensis in multiple bone samples of a trauma patient.	1	Case Report	31075311	Schröttner P, Hartwich K, Bunk B, Schober I, Helbig S, Rudolph WW, Gunzer F.
148	The Urinary Microbiome and Anticancer Immunotherapy: The Potentially Hidden Role of Unculturable Microbes.	1	review	31073691	Bersanelli M, Santoni M, Ticinesi A, Buti S.
149	Modulation of gut microbiota by chlorogenic acid pretreatment on rats with adrenocorticotropic hormone induced depression-like behavior.	1	not human	31073553	Song J, Zhou N, Ma W, Gu X, Chen B, Zeng Y, Yang L, Zhou M.
150	Detecting the Helicobacter pylori 16S rRNA Gene in Dyspepsia Patients Using Real-Time PCR.	1	not HTS	31073104	Syahniar R, Wahid MH, Syam AF, Yasmon A.
151	High-Throughput Quantification of In Vivo Adeno-Associated Virus Transduction with Barcoded Non-Coding RNAs.	1	not HTS	31072208	Xu M, Li J, Xie J, He R, Su Q, Gao G, Tai PWL.
152	Ripened Pu-erh Tea Extract Protects Mice from Obesity by Modulating Gut Microbiota Composition.	1	not human	31070363	Lu X, Liu J, Zhang N, Fu Y, Zhang Z, Li Y, Wang W, Li Y, Shen P, Cao Y.
153	Veterinary ocular microbiome: Lessons learned beyond the culture.	1	not human	31070001	Banks KC, Ericsson AC, Reinero CR, Giuliano EA.
154	Lactobacillus intestinalis efficiently produces equol from daidzein and chungkookjang, short-term fermented soybeans.	1	not human	31069407	Heng Y, Kim MJ, Yang HJ, Kang S, Park S.
155	Development, technical validation, and clinical application of a multigene panel for hereditary gastrointestinal cancer and polyposis.	1	not HTS	31068090	Ricci MT, Volorio S, Signoroni S, Mariani P, Mariette F, Sardella D, Pensotti V, Vitellaro M.
156	Mammographic breast density and its association with urinary estrogens and the fecal microbiota in postmenopausal women.	1		31067262	Jones GS, Spencer Feigelson H, Falk RT, Hua X, Ravel J, Yu G, Flores R, Gail MH, Shi J, Xu X, Goedert JJ.
157	Anti-inflammatory Gut Microbial Pathways Are Decreased During Crohn's Disease Exacerbations.	0		31066440	Klaassen MAY, Imhann F, Collij V, Fu J, Wijmenga C, Zhernakova A, Dijkstra G, Festen EAM, Gacesa R, Vich Vila A, Weersma RK.
158	Dysbiosis of the Gut Microbiome in Lung Cancer.	0		31065547	Zhuang H, Cheng L, Wang Y, Zhang YK, Zhao MF, Liang GD, Zhang MC, Li YG, Zhao JB, Gao YN, Zhou YJ, Liu SL.
159	Bacterial Contamination of Hemodialysis Devices in Hospital Dialysis Wards.	1	not human	31064928	Shimohata T, Mawatari K, Uebanso T, Honjo A, Tsunedomi A, Hatayama S, Sato Y, Kido J, Nishisaka R, Yoshimoto A, Yamashita T, Amano S, Maetani-Yasui M, Iba H, Harada Y, Nakahashi M, Yasui-Yamada S, Hamada Y, Nakagawa T, Sogabe M, Emoto T, Akutagawa M, et al.
160	Utility of Detecting sof Gene as Evidence of Streptococcus pyogenes Infection in Acute Rheumatic Fever.	1	not HTS	31064901	Agarwal N, Kapoor S, Mangla A, Kumar A, Mandal RN, Kumar NR, Ramachandran M.
161	Forensic Y-SNP analysis beyond SNaPshot: High-resolution Y-chromosomal haplogrouping from low quality and quantity DNA using Ion AmpliSeq and targeted massively parallel sequencing.	1	not HTS	31063905	Ralf A, van Oven M, Montiel González D, de Knijff P, van der Beek K, Wootton S, Lagacé R, Kayser M.
162	Strong Multivariate Relations Exist Among Milk, Oral, and Fecal Microbiomes in Mother-Infant Dyads During the First Six Months Postpartum.	0		31063198	Williams JE, Carrothers JM, Lackey KA, Beatty NF, Brooker SL, Peterson HK, Steinkamp KM, York MA, Shafii B, Price WJ, McGuire MA, McGuire MK.
163	A unique polysaccharide from Hericium erinaceus mycelium ameliorates acetic acid-induced ulcerative colitis rats by modulating the composition of the gut microbiota, short chain fatty acids levels and GPR41/43 respectors.	1	not human	31059977	Shao S, Wang D, Zheng W, Li X, Zhang H, Zhao D, Wang M.
164	The early years of life. Are they influenced by our microbiome?	1	review	31059117	Jagodzinski A, Zielinska E, Laczmanski L, Hirnle L.
165	Phenylketonuria Diet Promotes Shifts in Firmicutes Populations.	0		31058098	Bassanini G, Ceccarani C, Borgo F, Severgnini M, Rovelli V, Morace G, Verduci E, Borghi E.
166	Impact of maternal intrapartum antibiotics on the initial oral microbiome of neonates.	0		31056339	Li H, Xiao B, Zhang Y, Xiao S, Luo J, Huang W.
167	Visualization of microbes by 16S in situ hybridization in term and preterm placentas without intraamniotic infection.	1	methodological	31055031	Seferovic MD, Pace RM, Carroll M, Belfort B, Major AM, Chu DM, Racusin DA, Castro ECC, Muldrew KL, Versalovic J, Aagaard KM.
168	Streptococcus periodonticum sp. nov., Isolated from Human Subgingival Dental Plaque of Periodontitis Lesion.	1	not HTS	31053905	Lim YK, Park SN, Shin JH, Chang YH, Shin Y, Paek J, Kim H, Kook JK.
169	Four men in a boat: Ultra-endurance exercise alters the gut microbiome.	1	not clinical	31053425	Keohane DM, Woods T, O'Connor P, Underwood S, Cronin O, Whiston R, O'Sullivan O, Cotter P, Shanahan F, Molloy MGM.
170	Impact of Early Exposure to Cefuroxime on the Composition of the Gut Microbiota in Infants Following Cesarean Delivery.	0		31053348	Kamal SS, Hyldig N, Krych L, Greisen G, Krogfelt KA, Zachariassen G, Nielsen DS.
171	Microbiome in the hair follicle of androgenetic alopecia patients.	0		31050675	Ho BS, Ho EXP, Chu CW, Ramasamy S, Bigliardi-Qi M, de Sessions PF, Bigliardi PL.
172	MethylCal: Bayesian calibration of methylation levels.	1	methodological	31049595	Ochoa E, Zuber V, Fernandez-Jimenez N, Bilbao JR, Clark GR, Maher ER, Bottolo L.
173	Molecular diagnosis of Helicobacter pylori antibiotic resistance in the Taif region, Saudi Arabia.	1	not HTS	31045263	Eed EM, Hawash YA, Khalifa AS, Alsharif KF, Alghamdi SA, Saber T, Ismail KA, Shehab-Eldeen SA.
174	Whole-genome and targeted sequencing of drug-resistant Mycobacterium tuberculosis on the iSeq100 and MiSeq: A performance, ease-of-use, and cost evaluation.	1	review	31039166	Colman RE, Mace A, Seifert M, Hetzel J, Mshaiel H, Suresh A, Lemmer D, Engelthaler DM, Catanzaro DG, Young AG, Denkinger CM, Rodwell TC.
175	Arginine Metabolism in Supragingival Oral Biofilms as a Potential Predictor of Caries Risk.	1	not HTS	31039043	Nascimento MM, Alvarez AJ, Huang X, Hanway S, Perry S, Luce A, Richards VP, Burne RA.
176	The presence of bacteria varies between colorectal adenocarcinomas, precursor lesions and non-malignant tissue.	1	not HTS	31035942	Bundgaard-Nielsen C, Baandrup UT, Nielsen LP, Sørensen S.
177	Metagenomics-Guided Survey, Isolation, and Characterization of Uranium Resistant Microbiota from the Savannah River Site, USA.	1	not human	31035394	Jaswal R, Pathak A, Edwards B III, Lewis R III, Seaman JC, Stothard P, Krivushin K, Blom J, Rupp O, Chauhan A.
178	Circulating levels of the anti-oxidant indoleproprionic acid are associated with higher gut microbiome diversity.	0		31030641	Menni C, Hernandez MM, Vital M, Mohney RP, Spector TD, Valdes AM.
179	Genetic diversity and quantification of human mastadenoviruses in wastewater from Sydney and Melbourne, Australia.	1	not human	31030137	Lun JH, Crosbie ND, White PA.
180	Targeted capture-based NGS is superior to multiplex PCR-based NGS for hereditary BRCA1 and BRCA2 gene analysis in FFPE tumor samples.	1	methodological	31029168	Zakrzewski F, Gieldon L, Rump A, Seifert M, Grützmann K, Krüger A, Loos S, Zeugner S, Hackmann K, Porrmann J, Wagner J, Kast K, Wimberger P, Baretton G, Schröck E, Aust D, Klink B.
181	Effects of Proton Pump Inhibitors on the Gastrointestinal Microbiota in Gastroesophageal Reflux Disease.	0		31028880	Shi YC, Cai ST, Tian YP, Zhao HJ, Zhang YB, Chen J, Ren RR, Luo X, Peng LH, Sun G, Yang YS.
182	Deciphering the complex interplay between microbiota, HPV, inflammation and cancer through cervicovaginal metabolic profiling.	1		31027917	Ilhan ZE, Laniewski P, Thomas N, Roe DJ, Chase DM, Herbst-Kralovetz MM.
183	Impact of reproductive aging on the vaginal microbiome and soluble immune mediators in women living with and at-risk for HIV infection.	0		31026271	Murphy K, Keller MJ, Anastos K, Sinclair S, Devlin JC, Shi Q, Hoover DR, Starkman B, McGillick J, Mullis C, Minkoff H, Dominguez-Bello MG, Herold BC.
184	A Case of Bartonella Quintana Culture-Negative Endocarditis.	1	Case Report	31026253	Patel S, Richert ME, White R, Lambing T, Saleeb P.
185	Identification of genetic alterations in extramammary Paget disease using whole exome analysis.	1	not HTS	31023612	Kiniwa Y, Yasuda J, Saito S, Saito R, Motoike IN, Danjoh I, Kinoshita K, Fuse N, Yamamoto M, Okuyama R.
186	Oral probiotics reduce halitosis in patients wearing orthodontic braces: a randomized, triple-blind, placebo-controlled trial.	0		31022704	Benic GZ, Farella M, Morgan XC, Viswam J, Heng NC, Cannon RD, Mei L.
187	The Impact of Anthelmintic Treatment on Human Gut Microbiota Based on Cross-Sectional and Pre- and Postdeworming Comparisons in Western Kenya.	0		31015324	Easton AV, Quiñones M, Vujkovic-Cvijin I, Oliveira RG, Kepha S, Odiere MR, Anderson RM, Belkaid Y, Nutman TB.
188	Nosocomial bloodstream infection and the emerging carbapenem-resistant pathogen Ralstonia insidiosa.	1	not HTS	31014269	Fang Q, Feng Y, Feng P, Wang X, Zong Z.
189	Commensal and Pathogenic Members of the Dental Calculus Microbiome of Badia Pozzeveri Individuals from the 11th to 19th Centuries.	1	not clinical	31013797	Santiago-Rodriguez TM, Fornaciari A, Fornaciari G, Luciani S, Marota I, Vercellotti G, Toranzos GA, Giuffra V, Cano RJ.
190	The Plastisphere - Uncovering tightly attached plastic "specific" microorganisms.	1	not human	31013334	Kirstein IV, Wichels A, Gullans E, Krohne G, Gerdts G.
191	Household composition and the infant fecal microbiome: The INSPIRE study.	0		31012086	Lane AA, McGuire MK, McGuire MA, Williams JE, Lackey KA, Hagen EH, Kaul A, Gindola D, Gebeyehu D, Flores KE, Foster JA, Sellen DW, Kamau-Mbuthia EW, Kamundia EW, Mbugua S, Moore SE, Prentice AM, Kvist LJ, Otoo GE, Rodríguez JM, Ruiz L, Pareja RG, et al.
192	Diversification and Evolution of Vancomycin-Resistant Enterococcus faecium during Intestinal Domination.	1	not HTS	31010813	Dubin KA, Mathur D, McKenney PT, Taylor BP, Littmann ER, Peled JU, van den Brink MRM, Taur Y, Pamer EG, Xavier JB.
193	Melioidosis, an emerging infectious disease in the Midwest Brazil: A case report.	1	Case Report	31008955	Volpe-Chaves CE, Rodrigues ACS, Lacerda MLGG, Oliveira CTF, Castilho SB, Franciscato C, Santos ICO, Assef APDC, Roever L, Oliveira SMDVL, Paniago AMM.
194	Identification of Leptospira spp. from environmental sources in areas with high human leptospirosis incidence in the Philippines.	1	not human	31008691	Mendoza MV, Rivera WL.
195	Neonatal Vitamin A Supplementation and Vitamin A Status Are Associated with Gut Microbiome Composition in Bangladeshi Infants in Early Infancy and at 2 Years of Age.	1	not HTS	31006815	Huda MN, Ahmad SM, Kalanetra KM, Taft DH, Alam MJ, Khanam A, Raqib R, Underwood MA, Mills DA, Stephensen CB.
196	Maturation of atypical ribosomal RNA precursors in Helicobacter pylori.	1	not HTS	31006803	Iost I, Chabas S, Darfeuille F.
197	Efficacy of MALDI-TOF mass spectrometry as well as genotypic and phenotypic methods in identification of staphylococci other than Staphylococcus aureus isolated from intramammary infections in dairy cows in Poland.	1	not HTS	31006359	Wanecka A, Król J, Twardon J, Mrowiec J, Korzeniowska-Kowal A, Wzorek A.
198	Specific class of intrapartum antibiotics relates to maturation of the infant gut microbiota: a prospective cohort study.	0		31006170	Coker MO, Hoen AG, Dade E, Lundgren S, Li Z, Wong AD, Zens MS, Palys TJ, Morrison HG, Sogin ML, Baker ER, Karagas MR, Madan JC.
199	Protocol for the Gut Bugs Trial: a randomised double-blind placebo-controlled trial of gut microbiome transfer for the treatment of obesity in adolescents.	1	not clinical	31005929	Leong KSW, Jayasinghe TN, Derraik JGB, Albert BB, Chiavaroli V, Svirskis DM, Beck KL, Conlon CA, Jiang Y, Schierding W, Vatanen T, Holland DJ, O'Sullivan JM, Cutfield WS.
200	Novel taxonomy-independent deep learning microbiome approach allows for accurate classification of different forensically relevant human epithelial materials.	1	methodological	31003081	Díez López C, Vidaki A, Ralf A, Montiel González D, Radjabzadeh D, Kraaij R, Uitterlinden AG, Haas C, Lao O, Kayser M.
201	A single enzyme PCR-RFLP assay targeting V1-V3 region of 16S rRNA gene for direct identification of Alicyclobacillus acidoterrestris from other Alicyclobacillus species.	1	methodological	31001785	Sourri P, Doulgeraki AI, Tassou CC, Nychas GE.
202	The Gut Microbiome Signatures Discriminate Healthy From Pulmonary Tuberculosis Patients.	0		31001490	Hu Y, Feng Y, Wu J, Liu F, Zhang Z, Hao Y, Liang S, Li B, Li J, Lv N, Xu Y, Zhu B, Sun Z.
203	Differential proteomic comparison of breast cancer secretome using a quantitative paired analysis workflow.	1	not HTS	30999875	Brunoro GVF, Carvalho PC, Barbosa VC, Pagnoncelli D, De Moura Gallo CV, Perales J, Zahedi RP, Valente RH, Neves-Ferreira AGDC.
204	RNA sequencing of intestinal mucosa reveals novel pathways functionally linked to celiac disease pathogenesis.	1		30998704	Leonard MM, Bai Y, Serena G, Nickerson KP, Camhi S, Sturgeon C, Yan S, Fiorentino MR, Katz A, Nath B, Richter J, Sleeman M, Gurer C, Fasano A.
205	Bioaerosols Play a Major Role in the Nasopharyngeal Microbiota Content in Agricultural Environment.	1	not human	30995814	Mbareche H, Veillette M, Pilote J, Létourneau V, Duchaine C.
206	Female lower urinary tract microbiota do not associate with IC/PBS symptoms: a case-controlled study.	0		30993388	Bresler L, Price TK, Hilt EE, Joyce C, Fitzgerald CM, Wolfe AJ.
207	[The third-generation sequencing combined with targeted capture technology for high-resolution HLA typing and MHC region haplotype identification].	1	methodological	30992255	Chen J, Shu MY, Li J, Fu AS, Yang F, Wang Z, Li YR, Deng ZX, Liu TG.
208	metamicrobiomeR: an R package for analysis of microbiome relative abundance data using zero-inflated beta GAMLSS and meta-analysis across studies using random effects models.	1	methodological	30991942	Ho NT, Li F, Wang S, Kuhn L.
209	High intake of dietary fructose in overweight/obese teenagers associated with depletion of Eubacterium and Streptococcus in gut microbiome.	0		30991877	Jones RB, Alderete TL, Kim JS, Millstein J, Gilliland FD, Goran MI.
210	Isolation of three distinct carbapenemase-producing Gram-negative bacteria from a Vietnamese medical tourist.	1	not HTS	30987949	Honda NH, Aoki K, Kamisasanuki T, Matsuda N, To M, Matsushima H, Ishii Y, Haruki K.
211	The cervical microbiota in reproductive-age South African women with and without human papillomavirus infection.	0		30986570	Onywera H, Williamson AL, Mbulawa ZZA, Coetzee D, Meiring TL.
212	Metagenomic 16S rRNA gene sequencing survey of Borrelia species in Irish samples of Ixodes ricinus ticks.	1	not human	30986208	Lambert JS, Cook MJ, Healy JE, Murtagh R, Avramovic G, Lee SH.
213	Improved feeding tolerance and growth are linked to increased gut microbial community diversity in very-low-birth-weight infants fed mother's own milk compared with donor breast milk.	0		30982856	Ford SL, Lohmann P, Preidis GA, Gordon PS, O'Donnell A, Hagan J, Venkatachalam A, Balderas M, Luna RA, Hair AB.
214	Catheter-related bloodstream infection by Microbacterium paraoxydans in a pediatric patient with B-cell precursor acute lymphocytic leukemia: A case report and review of literature on Microbacterium bacteremia.	1	Case Report	30982728	Amano J, Hase R, Otsuka Y, Tsuchimochi T, Noguchi Y, Igarashi S.
215	Encrustations on ureteral stents from patients without urinary tract infection reveal distinct urotypes and a low bacterial load.	0		30981280	Buhmann MT, Abt D, Nolte O, Neu TR, Strempel S, Albrich WC, Betschart P, Zumstein V, Neels A, Maniura-Weber K, Ren Q.
216	Structural characterization of polysaccharide-coated iron oxide nanoparticles produced by Staphylococcus warneri, isolated from a thermal spring.	1	not human	30980727	Kianpour S, Ebrahiminezhad A, Deyhimi M, Negahdaripour M, Raee MJ, Mohkam M, Rezaee H, Irajie C, Berenjian A, Ghasemi Y.
217	Assessment of environmental gene tags linked with carbohydrate metabolism and chemolithotrophy associated microbial community in River Ganga.	1	not human	30978480	Reddy B, Pandey J, Dubey SK.
218	Genotyping of human neutrophil antigens 1, 3, 4 and 5 using a novel multiplex polymerase chain reaction.	1	not HTS	30974499	Grabowski C, Jorks S, Kroll H.
219	Evaluation of adherence and anti-infective properties of probiotic Lactobacillus fermentum strain 4-17 against Escherichia coli causing urinary tract infection in humans.	1	not HTS	30974159	Falah F, Vasiee A, Behbahani BA, Yazdi FT, Moradi S, Mortazavi SA, Roshanak S.
220	Increased mucosal neutrophil survival is associated with altered microbiota in HIV infection.	0		30973942	Hensley-McBain T, Wu MC, Manuzak JA, Cheu RK, Gustin A, Driscoll CB, Zevin AS, Miller CJ, Coronado E, Smith E, Chang J, Gale M Jr, Somsouk M, Burgener AD, Hunt PW, Hope TJ, Collier AC, Klatt NR.
221	Rapidly Processed Stool Swabs Approximate Stool Microbiota Profiles.	1	methodological	30971445	Bokulich NA, Maldonado J, Kang DW, Krajmalnik-Brown R, Caporaso JG.
222	Whole cell matrix assisted laser desorption/ionization time-of-flight mass spectrometry (MALDI-TOF MS) for identification of Leptospira spp. in Thailand and Lao PDR.	1	not HTS	30969958	Sonthayanon P, Jaresitthikunchai J, Mangmee S, Thiangtrongjit T, Wuthiekanun V, Amornchai P, Newton P, Phetsouvanh R, Day NP, Roytrakul S.
223	PgaB is a Putative Marker for Early Predicting the Virulence of Acinetobacter baumannii Clinical Isolates.	1	not human	30969081	Huang L, Sun L, Yan Y.
224	Microbiota in the apical root canal system of tooth with apical periodontitis.	0		30967114	Qian W, Ma T, Ye M, Li Z, Liu Y, Hao P.
225	Characteristic dysbiosis of gut microbiota of Chinese patients with diarrhea-predominant irritable bowel syndrome by an insight into the pan-microbiome.	0		30958430	Wang Z, Xu CM, Liu YX, Wang XQ, Zhang L, Li M, Zhu SW, Xie ZJ, Wang PH, Duan LP, Zhu HQ.
226	Disruption of sleep architecture in Prevotella enterotype of patients with obstructive sleep apnea-hypopnea syndrome.	1	no HTS	30957979	Ko CY, Fan JM, Hu AK, Su HZ, Yang JH, Huang LM, Yan FR, Zhang HP, Zeng YM.
227	Gut microbiota in obstructive sleep apnea-hypopnea syndrome: disease-related dysbiosis and metabolic comorbidities.	0		30957778	Ko CY, Liu QQ, Su HZ, Zhang HP, Fan JM, Yang JH, Hu AK, Liu YQ, Chou D, Zeng YM.
228	Metagenomic analysis of tarball-associated bacteria from Goa, India.	1	not human	30955749	Fernandes C, Kankonkar H, Meena RM, Menezes G, Shenoy BD, Khandeparker R.
229	Characterization of the total and viable bacterial and fungal communities associated with the International Space Station surfaces.	1	not human	30955503	Checinska Sielaff A, Urbaniak C, Mohan GBM, Stepanov VG, Tran Q, Wood JM, Minich J, McDonald D, Mayer T, Knight R, Karouia F, Fox GE, Venkateswaran K.
230	Metagenomic insights into the abundance and composition of resistance genes in aquatic environments: Influence of stratification and geography.	1	not human	30954723	Yang Y, Li Z, Song W, Du L, Ye C, Zhao B, Liu W, Deng D, Pan Y, Lin H, Cao X.
231	Culture-enriched human gut microbiomes reveal core and accessory resistance genes.	1	methodological	30953542	Raymond F, Boissinot M, Ouameur AA, Déraspe M, Plante PL, Kpanou SR, Bérubé È, Huletsky A, Roy PH, Ouellette M, Bergeron MG, Corbeil J.
232	Schisandrin B prevents ulcerative colitis and colitis-associated-cancer by activating focal adhesion kinase and influence on gut microbiota in an in vivo and in vitro model.	1	not human	30951716	Li J, Lu Y, Wang D, Quan F, Chen X, Sun R, Zhao S, Yang Z, Tao W, Ding D, Gao X, Cao Q, Zhao D, Qi R, Chen C, He L, Hu K, Chen Z, Yang Y, Luo Y.
233	Comparison of protocols for removal of melanin from genomic DNA to optimize PCR amplification of DNA purified from highly pigmented lesions.	1	methodological	30949991	Vicente ALSA, Bianchini RA, Laus AC, Macedo G, Reis RM, Vazquez VL.
234	Gut microbiota from high-risk men who have sex with men drive immune activation in gnotobiotic mice and in vitro HIV infection.	1	not human	30947289	Li SX, Sen S, Schneider JM, Xiong KN, Nusbacher NM, Moreno-Huizar N, Shaffer M, Armstrong AJS, Severs E, Kuhn K, Neff CP, McCarter M, Campbell T, Lozupone CA, Palmer BE.
235	First clinical isolate of Escherichia coli harboring mcr-1 gene in Mexico.	1	not clinical	30947268	Merida-Vieyra J, De Colsa-Ranero A, Arzate-Barbosa P, Arias-de la Garza E, Méndez-Tenorio A, Murcia-Garzón J, Aquino-Andrade A.
236	Domestic canines do not display evidence of gut microbial dysbiosis in the presence of Clostridioides (Clostridium) difficile, despite cellular susceptibility to its toxins.	1	not human	30946985	Stone NE, Nunnally AE, Jimenez V Jr, Cope EK, Sahl JW, Sheridan K, Hornstra HM, Vinocur J, Settles EW, Headley KC, Williamson CHD, Rideout JR, Bolyen E, Caporaso JG, Terriquez J, Monroy FP, Busch JD, Keim P, Wagner DM.
237	Phylogeography of Borrelia spirochetes in Ixodes pacificus and Ixodes spinipalpis ticks highlights differential acarological risk of tick-borne disease transmission in northern versus southern California.	1	not human	30946767	Rose I, Yoshimizu MH, Bonilla DL, Fedorova N, Lane RS, Padgett KA.
238	YWHAZ amplification/overexpression defines aggressive bladder cancer and contributes to chemo-/radio-resistance by suppressing caspase-mediated apoptosis.	1	not HTS	30945298	Yu CC, Li CF, Chen IH, Lai MT, Lin ZJ, Korla PK, Chai CY, Ko G, Chen CM, Hwang T, Lee SC, Sheu JJ.
239	Subcutaneous panniculitis-like T-cell lymphoma in a 25-year-old male patient with sickle cell disease.	1	Case Report	30944066	Ma S, Zhao Y, Leudke C, Li Y, Sebastian S, Yang LH, Wang E.
240	MGS-Fast: Metagenomic shotgun data fast annotation using microbial gene catalogs.	1	methodological	30942867	Brown SM, Chen H, Hao Y, Laungani BP, Ali TA, Dong C, Lijeron C, Kim B, Wultsch C, Pei Z, Krampis K.
241	The respiratory tract microbiome and its relationship to lung cancer and environmental exposures found in rural china.	0		30942501	Hosgood HD 3rd, Mongodin EF, Wan Y, Hua X, Rothman N, Hu W, Vermeulen R, Seow WJ, Rohan T, Xu J, Li J, He J, Huang Y, Yang K, Wu G, Wei F, Shi J, Sapkota AR, Lan Q.
242	Droplet digital PCR as a novel system for the detection of microRNA-34b/c methylation in circulating DNA in malignant pleural mesothelioma.	1	methodological	30942424	Sato H, Soh J, Aoe K, Fujimoto N, Tanaka S, Namba K, Torigoe H, Shien K, Yamamoto H, Tomida S, Tao H, Okabe K, Kishimoto T, Toyooka S.
243	Serum level of sex steroid hormone is associated with diversity and profiles of human gut microbiome.	0		30940469	Shin JH, Park YH, Sim M, Kim SA, Joung H, Shin DM.
244	Hepatic glycogen storage diseases are associated to microbial dysbiosis.	0		30939160	Colonetti K, Bento Dos Santos B, Nalin T, Moura de Souza CF, Triplett EW, Dobbler PT, Schwartz IVD, Roesch LFW.
245	Feeding modes shape the acquisition and structure of the initial gut microbiota in newborn lambs.	1	not human	30938032	Bi Y, Cox MS, Zhang F, Suen G, Zhang N, Tu Y, Diao Q.
246	A metagenomic study of patients with alveolar osteitis after tooth extraction. A preliminary case-control study.	0		30937543	Aguilar-Durán L, Figueiredo R, Seminago R, Roig FJ, Llorens C, Valmaseda-Castellón E.
247	Meta-analysis of fecal metagenomes reveals global microbial signatures that are specific for colorectal cancer.	1	meta-analysis	30936547	Wirbel J, Pyl PT, Kartal E, Zych K, Kashani A, Milanese A, Fleck JS, Voigt AY, Palleja A, Ponnudurai R, Sunagawa S, Coelho LP, Schrotz-King P, Vogtmann E, Habermann N, Niméus E, Thomas AM, Manghi P, Gandini S, Serrano D, Mizutani S, Shiroma H, et al.
248	Ceftriaxone and Cefotaxime Have Similar Effects on the Intestinal Microbiota in Human Volunteers Treated by Standard-Dose Regimens.	0		30936104	Burdet C, Grall N, Linard M, Bridier-Nahmias A, Benhayoun M, Bourabha K, Magnan M, Clermont O, d'Humières C, Tenaillon O, Denamur E, Massias L, Tubiana S, Alavoine L, Andremont A, Mentré F, Duval X; CEREMI Group..
249	Detection of pathogens from resected heart valves of patients with infective endocarditis by next-generation sequencing.	1	methodological	30926543	Cheng J, Hu H, Fang W, Shi D, Liang C, Sun Y, Gao G, Wang H, Zhang Q, Wang L, Wu H, Hu L, Chen L, Zhang J, Lee S, Wang F, Zhou Z.
250	Tutorial on lipidomics.	1	methodological	30926037	Wang J, Wang C, Han X.
251	Exposure to a Healthy Gut Microbiome Protects Against Reproductive and Metabolic Dysregulation in a PCOS Mouse Model.	1	not human	30924862	Torres PJ, Ho BS, Arroyo P, Sau L, Chen A, Kelley ST, Thackray VG.
252	Characterization of gut microbiota composition in HIV-infected patients with metabolic syndrome.	0		30924020	Villanueva-Millán MJ, Pérez-Matute P, Recio-Fernández E, Lezana Rosales JM, Oteo JA.
253	Epidemiological and clinical characteristics of Streptococcus tigurinus endocarditis.	1	not human	30922322	Ercibengoa M, Goenaga MA, Ardanuy C, Grau I, García-de-la-Maria C, Almela M, Miro JM, Navas E, Fariñas MC, de Alegría CR, de la Torre J, Fernández F, Marín M, Muñoz P, Orden B, Oteo JA, García-Álvarez L, de Alarcón A, Jiménez JAL, Marimón JM.
254	Genomic and transcriptomic characterization of Pseudomonas aeruginosa small colony variants derived from a chronic infection model.	1	not human	30920365	Irvine S, Bunk B, Bayes HK, Spröer C, Connolly JPR, Six A, Evans TJ, Roe AJ, Overmann J, Walker D.
255	The oral microbiome of patients undergoing treatment for severe aplastic anemia: a pilot study.	0		30919073	Ames NJ, Barb JJ, Ranucci A, Kim H, Mudra SE, Cashion AK, Townsley DM, Childs R, Paster BJ, Faller LL, Wallen GR.
256	Bladder urinary oxygen tension is correlated with urinary microbiota composition.	1	not HTS	30918980	Shannon MB, Limeira R, Johansen D, Gao X, Lin H, Dong Q, Wolfe AJ, Mueller ER.
257	Micrococcus aloeverae - A Rare Cause of Peritoneal Dialysis-Related Peritonitis Confirmed by 16S rRNA Gene Sequencing.	1	Case Report	30918158	Song SH, Choi HS, Ma SK, Kim SW, Shin JH, Bae EH.
258	First Report of Extended-Spectrum ß-Lactamases TEM-116 and OXA-10 in Clinical Isolates of Alcaligenes Species from Kuala Lumpur, Malaysia.	1	Case Report	30918144	Puah SM, Puthucheary SD, Chua KH.
259	Development of a novel multiplex polymerase chain reaction system for forensic individual identification using insertion/deletion polymorphisms.	1	not HTS	30916802	Jin XY, Wei YY, Cui W, Chen C, Guo YX, Zhang WQ, Zhu BF.
260	A Pilot Study of Human Milk to Reduce Intestinal Inflammation After Bone Marrow Transplant.	0		30916575	Khandelwal P, Andersen H, Romick-Rosendale L, Taggart CB, Watanabe M, Lane A, Dandoy CE, Lake KE, Litts BA, Morrow AL, Lee ML, Haslam DB, Davies SM.
261	Comparison of Subgingival and Buccal Mucosa Microbiome in Chronic and Aggressive Periodontitis: A Pilot Study.	0		30915280	Wei Y, Shi M, Zhen M, Wang C, Hu W, Nie Y, Wu X.
262	Dynamic Dystroglycan Complexes Mediate Cell Entry of Lassa Virus.	1	not HTS	30914516	Herrador A, Fedeli C, Radulovic E, Campbell KP, Moreno H, Gerold G, Kunz S.
263	Fast and Quantitative Identification of Ex Vivo Precise Genome Targeting-Induced Indel Events by IDAA.	1	not HTS	30912039	König S, Yang Z, Wandall HH, Mussolino C, Bennett EP.
264	Airway Microbiome in Different Inflammatory Phenotypes of Asthma: A Cross-Sectional Study in Northeast China.	0		30911282	Pang Z, Wang G, Gibson P, Guan X, Zhang W, Zheng R, Chen F, Wang Z, Wang F.
265	Subgingival microbiome in Chinese patients with generalized aggressive periodontitis compared to healthy controls.	1	not HTS	30909081	Cui X, Liu J, Xiao W, Chu Y, Ouyang X.
266	Microbiota of newborn meconium is associated with maternal anxiety experienced during pregnancy.	0		30908632	Hu J, Ly J, Zhang W, Huang Y, Glover V, Peter I, Hurd YL, Nomura Y.
267	Variation among human, veterinary and environmental Mycobacterium chelonae-abscessus complex isolates observed using core genome phylogenomic analysis, targeted gene comparison, and anti-microbial susceptibility patterns.	1	not HTS	30908517	Fogelson SB, Camus AC, Lorenz WW, Vasireddy R, Vasireddy S, Smith T, Brown-Elliott BA, Wallace RJ Jr, Hasan NA, Reischl U, Sanchez S.
268	Prevalence and Identification of Borrelia burgdorferi Sensu Lato Genospecies in Ticks from Northeastern China.	1	not human	30907702	Wang Y, Li S, Wang Z, Zhang L, Cai Y, Liu Q.
269	Serum deprivation-response protein regulates aldehyde dehydrogenase 1 through integrin-linked kinase signaling in endometrioid carcinoma cells.	1	not HTS	30907484	Tahara S, Nojima S, Ohshima K, Hori Y, Kurashige M, Wada N, Motoyama Y, Okuzaki D, Ikeda JI, Morii E.
270	Functional dysbiosis within dental plaque microbiota in cleft lip and palate patients.	1	not HTS	30906959	Funahashi K, Shiba T, Watanabe T, Muramoto K, Takeuchi Y, Ogawa T, Izumi Y, Sekizaki T, Nakagawa I, Moriyama K.
271	Metformin-induced changes of the gut microbiota in healthy young men: results of a non-blinded, one-armed intervention study.	0		30904939	Bryrup T, Thomsen CW, Kern T, Allin KH, Brandslund I, Jørgensen NR, Vestergaard H, Hansen T, Hansen TH, Pedersen O, Nielsen T.
272	Research Techniques Made Simple: Profiling the Skin Microbiota.	1	methodological	30904077	Grogan MD, Bartow-McKenney C, Flowers L, Knight SAB, Uberoi A, Grice EA.
273	Alcohol-induced changes in the gut microbiome and metabolome of rhesus macaques.	1	not human	30903211	Zhang X, Yasuda K, Gilmore RA, Westmoreland SV, Platt DM, Miller GM, Vallender EJ.
274	Sunbeam: an extensible pipeline for analyzing metagenomic sequencing experiments.	1	methodological	30902113	Clarke EL, Taylor LJ, Zhao C, Connell A, Lee JJ, Fett B, Bushman FD, Bittinger K.
275	An Integrative Evaluation Method for the Biological Safety of Down and Feather Materials.	1	methodological	30901881	Kawada T, Kuroyanagi J, Okazaki F, Taniguchi M, Nakayama H, Suda N, Abiko S, Kaneco S, Nishimura N, Shimada Y.
276	Metaproteomic and 16S rRNA Gene Sequencing Analysis of the Infant Fecal Microbiome.	0		30901843	Cortes L, Wopereis H, Tartiere A, Piquenot J, Gouw JW, Tims S, Knol J, Chelsky D.
277	The microbiological characteristics of lower respiratory tract infection in patients with neuromuscular disorders: An investigation based on a multiplex polymerase chain reaction to detect viruses and a clone library analysis of the bacterial 16S rRNA gene sequence in sputum samples.	0		30898603	Ogawa M, Hoshina T, Haro K, Kumadaki T, Ishii M, Fujino Y, Fukuda K, Kusuhara K.
278	Prebiotic effect of predigested mango peel on gut microbiota assessed in a dynamic in vitro model of the human colon (TIM-2).	1	not clinical	30898357	Sáyago-Ayerdi SG, Zamora-Gasga VM, Venema K.
279	Mucosal 5-aminosalicylic acid concentration, drug formulation and mucosal microbiome in patients with quiescent ulcerative colitis.	0		30895635	Olaisen M, Spigset O, Flatberg A, Granlund AVB, Brede WR, Albrektsen G, Røyset ES, Gilde B, Sandvik AK, Martinsen TC, Fossmark R.
280	Altered Gut Microbiota in Chinese Children With Autism Spectrum Disorders.	0		30895172	Ma B, Liang J, Dai M, Wang J, Luo J, Zhang Z, Jing J.
281	Characterization of gut microbiota composition and functions in patients with chronic alcohol overconsumption.	0		30894059	Bjørkhaug ST, Aanes H, Neupane SP, Bramness JG, Malvik S, Henriksen C, Skar V, Medhus AW, Valeur J.
282	Saccharibacteria (TM7) in the Human Oral Microbiome.	1	not clinical	30894042	Bor B, Bedree JK, Shi W, McLean JS, He X.
283	Associations of Probiotic Fermented Milk (PFM) and Yogurt Consumption with Bifidobacterium and Lactobacillus Components of the Gut Microbiota in Healthy Adults.	0		30889821	Redondo-Useros N, Gheorghe A, Díaz-Prieto LE, Villavisencio B, Marcos A, Nova E.
284	Exploring the bacteriome in anthropophilic ticks: To investigate the vectors for diagnosis.	1	not human	30889229	Portillo A, Palomar AM, de Toro M, Santibáñez S, Santibáñez P, Oteo JA.
285	16S rRNA gene profiling and genome reconstruction reveal community metabolic interactions and prebiotic potential of medicinal herbs used in neurodegenerative disease and as nootropics.	0		30889210	Peterson CT, Sharma V, Iablokov SN, Albayrak L, Khanipov K, Uchitel S, Chopra D, Mills PJ, Fofanov Y, Rodionov DA, Peterson SN.
286	Identification of the microbial diversity after fecal microbiota transplantation therapy for chronic intractable constipation using 16s rRNA amplicon sequencing.	0		30889205	Ohara T.
287	Microbiome patterns reveal the transmission of pathogenic bacteria in hilsa fish (Tenualosa ilisha) marketed for human consumption in Bangladesh.	1	not human	30888695	Foysal MJ, Momtaz F, Robiul Kawser AQM, Chaklader MR, Siddik MAB, Lamichhane B, Tay ACY, Rahman MM, Fotedar R.
288	Glutamate interactions with obesity, insulin resistance, cognition and gut microbiota composition.	0		30888539	Palomo-Buitrago ME, Sabater-Masdeu M, Moreno-Navarrete JM, Caballano-Infantes E, Arnoriaga-Rodríguez M, Coll C, Ramió L, Palomino-Schätzlein M, Gutiérrez-Carcedo P, Pérez-Brocal V, Simó R, Moya A, Ricart W, Herance JR, Fernández-Real JM.
289	Noise reduction at the shooting range by means of level-dependent hearing protectors.	1	not HTS	30887954	Mlynski R, Kozlowski E.
290	Screening and Identification of PLK1-Polo Box Binding Peptides by High-Throughput Sequencing of Phage-Selected Libraries.	1	not HTS	30887917	Bibi N, Niaz H, Hupp T, Kamal MA, Rashid S.
291	Iterative Variable Gene Discovery from Whole Genome Sequencing with a Bootstrapped Multiresolution Algorithm.	1	methodological	30886642	Olivieri DN, Gambón-Deza F.
292	Fate of CMY-2-Encoding Plasmids Introduced into the Human Fecal Microbiota by Exogenous Escherichia coli.	1	not clinical	30885897	Anjum M, Madsen JS, Nesme J, Jana B, Wiese M, Jasinskyte D, Nielsen DS, Sørensen SJ, Dalsgaard A, Moodley A, Bortolaia V, Guardabassi L.
293	Bacterial and viral respiratory tract microbiota and host characteristics in children with lower respiratory tract infections: a matched case-control study.	0		30885620	Man WH, van Houten MA, Mérelle ME, Vlieger AM, Chu MLJN, Jansen NJG, Sanders EAM, Bogaert D.
294	A different suite: The assemblage of distinct fungal communities in water-damaged units of a poorly-maintained public housing building.	1	not human	30883565	Sylvain IA, Adams RI, Taylor JW.
295	Loss of Microbial Topography between Oral and Nasopharyngeal Microbiota and Development of Respiratory Infections Early in Life.	0		30883192	Man WH, Clerc M, de Steenhuijsen Piters WAA, van Houten MA, Chu MLJN, Kool J, Keijser BJF, Sanders EAM, Bogaert D.
296	Immunocompetent patient with a brain abscess caused by Nocardia beijingensis in Latin America: A case report.	1	Case Report	30882696	Solano-Varela DM, Barrios-Vidales EM, Plaza DF, Riveros WM, Guzmán J, Chica CE, Patarroyo MA.
297	Frequency of Tongue Cleaning Impacts the Human Tongue Microbiome Composition and Enterosalivary Circulation of Nitrate.	0		30881924	Tribble GD, Angelov N, Weltman R, Wang BY, Eswaran SV, Gay IC, Parthasarathy K, Dao DV, Richardson KN, Ismail NM, Sharina IG, Hyde ER, Ajami NJ, Petrosino JF, Bryan NS.
298	Peptides from Cauliflower By-Products, Obtained by an Efficient, Ecosustainable, and Semi-Industrial Method, Exert Protective Effects on Endothelial Function.	1	not human	30881586	Caliceti C, Capriotti AL, Calabria D, Bonvicini F, Zenezini Chiozzi R, Montone CM, Piovesana S, Zangheri M, Mirasoli M, Simoni P, Laganà A, Roda A.
299	The impact of common PCR inhibitors on forensic MPS analysis.	1	not clinical	30878722	Sidstedt M, Steffen CR, Kiesler KM, Vallone PM, Rådström P, Hedman J.
300	A complete protocol for whole-genome sequencing of virus from clinical samples: Application to coronavirus OC43.	1	methodological	30878524	Maurier F, Beury D, Fléchon L, Varré JS, Touzet H, Goffard A, Hot D, Caboche S.
301	Screening DNA Repeat Tracts of Phase Variable Genes by Fragment Analysis.	1	methodological	30877671	Jen FE, Seib KL, Tan A.
302	Long-Term Azithromycin Reduces Haemophilus influenzae and Increases Antibiotic Resistance in Severe Asthma.	0		30875247	Taylor SL, Leong LEX, Mobegi FM, Choo JM, Wesselingh S, Yang IA, Upham JW, Reynolds PN, Hodge S, James AL, Jenkins C, Peters MJ, Baraket M, Marks GB, Gibson PG, Rogers GB, Simpson JL.
303	Targeted Amplification and Sequencing of Ancient Environmental and Sedimentary DNA.	1	not human	30875053	Nichols RV, Curd E, Heintzman PD, Shapiro B.
304	Detection of a range of genetically diverse chlamydiae in Australian domesticated and wild ungulates.	1	not human	30873753	Jelocnik M, Taylor-Brown A, O'Dea C, Anstey S, Bommana S, Masters N, Katouli M, Jenkins C, Polkinghorne A.
305	Comparison of methodologies for the detection of BRAF mutations in bone marrow trephine specimens.	1	methodological	30872385	Cardus B, Colling R, Hamblin A, Soilleux E.
306	Disordered intestinal microbes are associated with the activity of Systemic Lupus Erythematosus.	0		30872359	Li Y, Wang HF, Li X, Li HX, Zhang Q, Zhou HW, He Y, Li P, Fu C, Zhang XH, Qiu YR, Li JL.
307	Dietary Nutrients Involved in One-Carbon Metabolism and Colonic Mucosa-Associated Gut Microbiome in Individuals with an Endoscopically Normal Colon.	0		30871224	Gurwara S, Ajami NJ, Jang A, Hessel FC, Chen L, Plew S, Wang Z, Graham DY, Hair C, White DL, Kramer J, Kourkoumpetis T, Hoffman K, Cole R, Hou J, Husain N, Jarbrink-Sehgal M, Hernaez R, Kanwal F, Ketwaroo G, Shah R, Velez M, et al.
308	Analysis of the Effects of Dietary Pattern on the Oral Microbiome of Elite Endurance Athletes.	0		30871219	Murtaza N, Burke LM, Vlahovich N, Charlesson B, O'Neill HM, Ross ML, Campbell KL, Krause L, Morrison M.
309	Fecal and blood microbiota profiles and presence of nonalcoholic fatty liver disease in obese versus lean subjects.	0		30870486	Yun Y, Kim HN, Lee EJ, Ryu S, Chang Y, Shin H, Kim HL, Kim TH, Yoo K, Kim HY.
310	H. pylori eradication with antibiotic treatment causes changes in glucose homeostasis related to modifications in the gut microbiota.	0		30870471	Martín-Núñez GM, Cornejo-Pareja I, Coin-Aragüez L, Roca-Rodríguez MDM, Muñoz-Garach A, Clemente-Postigo M, Cardona F, Moreno-Indias I, Tinahones FJ.
311	Microorganisms Isolated from Stored Meat in India, with Potential Antimicrobial Activity against Food Pathogens.	1	not human	30868947	Thangavel G, Thiruvengadam S.
312	Mutational Analysis Of Beta Thalassaemia By Multiplex Arms-Pcr In Khyber Pakhtunkhwa, Pakistan.	1	not HTS	30868793	Jalil T, Yousafzai YM, Rashid I, Ahmed S, Ali A, Fatima S, Ahmed J.
313	Rapid bacterial identification by direct PCR amplification of 16S rRNA genes using the MinION™ nanopore sequencer.	1	methodological	30868063	Kai S, Matsuo Y, Nakagawa S, Kryukov K, Matsukawa S, Tanaka H, Iwai T, Imanishi T, Hirota K.
314	Spatial and Temporal Analysis of the Stomach and Small-Intestinal Microbiota in Fasted Healthy Humans.	0		30867328	Seekatz AM, Schnizlein MK, Koenigsknecht MJ, Baker JR, Hasler WL, Bleske BE, Young VB, Sun D.
315	Metagenomic analysis of microbe-mediated vitamin metabolism in the human gut microbiome.	0		30866812	Das P, Babaei P, Nielsen J.
316	Differential effects of depot medroxyprogesterone acetate administration on vaginal microbiome in Hispanic White and Black women.	0		30866773	Yang L, Hao Y, Hu J, Kelly D, Li H, Brown S, Tasker C, Roche NE, Chang TL, Pei Z.
317	The nasal and oropharyngeal microbiomes of healthy livestock workers.	0		30861031	Kates AE, Dalman M, Torner JC, Smith TC.
318	Human Paneth cell a-defensin-5 treatment reverses dyslipidemia and improves glucoregulatory capacity in diet-induced obese mice.	1	not human	30860877	Larsen IS, Fritzen AM, Carl CS, Agerholm M, Damgaard MTF, Holm JB, Marette A, Nordkild P, Kiens B, Kristiansen K, Wehkamp J, Jensen BAH.
319	STAT3 mutations in natural killer cells are associated with cytopenia in patients with chronic lymphoproliferative disorder of natural killer cells.	1	not HTS	30859397	Kawakami T, Sekiguchi N, Kobayashi J, Yamane T, Nishina S, Sakai H, Hirabayashi Y, Nakazawa H, Ishida F.
320	Combination of a flow cytometric bead system with 16S rRNA-targeted oligonucleotide probes for bacteria detection.	1	methodological	30859270	Zeng Y, Zhang D, Qi P.
321	Next-generation sequencing-guided identification and reconstruction of antibody CDR combinations from phage selection outputs.	1	not HTS	30854567	Barreto K, Maruthachalam BV, Hill W, Hogan D, Sutherland AR, Kusalik A, Fonge H, DeCoteau JF, Geyer CR.
322	Discovering Protein Biomarkers from Clinical Peripheral Blood Mononuclear Cells Using Data-Independent Acquisition Mass Spectrometry.	1	not HTS	30852821	Ku X, Yan W.
323	A Standardized and Reproducible Proteomics Protocol for Bottom-Up Quantitative Analysis of Protein Samples Using SP3 and Mass Spectrometry.	1	not HTS	30852816	Hughes CS, Sorensen PH, Morin GB.
324	Serum Exosome Isolation by Size-Exclusion Chromatography for the Discovery and Validation of Preeclampsia-Associated Biomarkers.	1	not HTS	30852814	Navajas R, Corrales FJ, Paradela A.
325	Shape of gastrointestinal immunity with non-genetically modified Lactococcus lactis particles requires commensal bacteria and myeloid cells-derived TGF-ß1.	1	not human	30852661	Zeng Z, Liu W, Luo S, Hu C, Xu N, Huang A, Xi T, Xing Y.
326	Disseminated nocardiosis with Nocardia brasiliensis bacteremia in a patient with rheumatoid arthritis using tocilizumab.	1	Case Report	30852105	Yamate R, Matono T, Yaguchi T, Fujii Y, Goto Y, Tobino K, Imura H, Nagano S.
327	Bioinformatics-Based Tools and Software in Clinical Research: A New Emerging Area.	1	methodological	30848464	Bansal P, Arora M, Gupta V, Maithani M.
328	Triplet-Repeat Primed PCR and Capillary Electrophoresis for Characterizing the Fragile X Mental Retardation 1 CGG Repeat Hyperexpansions.	1	not clinical	30847793	Rajan-Babu IS, Chong SS.
329	Identification of Fusobacterium nucleatum in formalin-fixed, paraffin-embedded placental tissues by 16S rRNA sequencing in a case of extremely preterm birth secondary to amniotic fluid infection.	1	Case Report	30846230	Chan E, Brundler MA, Zhang K.
330	Angiotensin II promotes ovarian cancer spheroid formation and metastasis by upregulation of lipid desaturation and suppression of endoplasmic reticulum stress.	1	not HTS	30845964	Zhang Q, Yu S, Lam MMT, Poon TCW, Sun L, Jiao Y, Wong AST, Lee LTO.
331	Early gut microbiota signature of aGvHD in children given allogeneic hematopoietic cell transplantation for hematological disorders.	1	not HTS	30845942	Biagi E, Zama D, Rampelli S, Turroni S, Brigidi P, Consolandi C, Severgnini M, Picotti E, Gasperini P, Merli P, Decembrino N, Zecca M, Cesaro S, Faraci M, Prete A, Locatelli F, Pession A, Candela M, Masetti R.
332	Shotgun sequencing of clinical biofilm following scanning electron microscopy identifies bacterial community composition.	1	not human	30844070	Fritz B, Stavnsbjerg C, Markvart M, Damgaard PB, Nielsen SH, Bjørndal L, Qvortrup K, Bjarnsholt T.
333	Gut mucosal virome alterations in ulcerative colitis.	1	not HTS	30842211	Zuo T, Lu XJ, Zhang Y, Cheung CP, Lam S, Zhang F, Tang W, Ching JYL, Zhao R, Chan PKS, Sung JJY, Yu J, Chan FKL, Cao Q, Sheng JQ, Ng SC.
334	Autometa: automated extraction of microbial genomes from individual shotgun metagenomes.	1	methodological	30838416	Miller IJ, Rees ER, Ross J, Miller I, Baxa J, Lopera J, Kerby RL, Rey FE, Kwan JC.
335	Microbiome diversity in carriers of fluoroquinolone resistant Escherichia coli.	1	not clinical	30838339	Liss MA, Leach RJ, Rourke E, Sherrill A, Johnson-Pais T, Lai Z, Basler J, White JR, Patterson JE.
336	Infectious Complications Are Associated With Alterations in the Gut Microbiome in Pediatric Patients With Acute Lymphoblastic Leukemia.	0		30838178	Nearing JT, Connors J, Whitehouse S, Van Limbergen J, Macdonald T, Kulkarni K, Langille MGI.
337	Human Gut Microbiome Response Induced by Fermented Dairy Product Intake in Healthy Volunteers.	0		30836671	Volokh O, Klimenko N, Berezhnaya Y, Tyakht A, Nesterova P, Popenko A, Alexeev D.
338	Isolation of Desulfovibrio spp. from human gut microbiota using a next-generation sequencing directed culture method.	1	not clinical	30835854	Chen YR, Zhou LZ, Fang ST, Long HY, Chen JY, Zhang GX.
339	Understanding and overcoming the pitfalls and biases of next-generation sequencing (NGS) methods for use in the routine clinical microbiological diagnostic laboratory.	1	methodological	30834996	Boers SA, Jansen R, Hays JP.
340	Procyanidin B2 protects against diet-induced obesity and non-alcoholic fatty liver disease via the modulation of the gut microbiota in rabbits.	1	not human	30833801	Xing YW, Lei GT, Wu QH, Jiang Y, Huang MX.
341	Oral bacteria colonize and compete with gut microbiota in gnotobiotic mice.	1	not human	30833566	Li B, Ge Y, Cheng L, Zeng B, Yu J, Peng X, Zhao J, Li W, Ren B, Li M, Wei H, Zhou X.
342	Does the human placenta delivered at term have a microbiota? Results of cultivation, quantitative real-time PCR, 16S rRNA gene sequencing, and metagenomics.	1	not clinical	30832984	Theis KR, Romero R, Winters AD, Greenberg JM, Gomez-Lopez N, Alhousseini A, Bieda J, Maymon E, Pacora P, Fettweis JM, Buck GA, Jefferson KK, Strauss JF 3rd, Erez O, Hassan SS.
343	Using formalin fixed paraffin embedded tissue to characterize the preterm gut microbiota in necrotising enterocolitis and spontaneous isolated perforation using marginal and diseased tissue.	0		30832576	Stewart CJ, Fatemizadeh R, Parsons P, Lamb CA, Shady DA, Petrosino JF, Hair AB.
344	Immunomodulatory potential of gut microbiome-derived short-chain fatty acids (SCFAs).	1	not HTS	30831575	Ratajczak W, Ryl A, Mizerski A, Walczakiewicz K, Sipak O, Laszczynska M.
345	Interleukin-33 Promotes REG3<U+03B3> Expression in Intestinal Epithelial Cells and Regulates Gut Microbiota.	0		30831322	Xiao Y, Huang X, Zhao Y, Chen F, Sun M, Yang W, Chen L, Yao S, Peniche A, Dann SM, Sun J, Golovko G, Fofanov Y, Miao Y, Liu Z, Chen D, Cong Y.
346	Lipid phenotyping of lung epithelial lining fluid in healthy human volunteers.	1	not HTS	30830396	Brandsma J, Goss VM, Yang X, Bakke PS, Caruso M, Chanez P, Dahlén SE, Fowler SJ, Horvath I, Krug N, Montuschi P, Sanak M, Sandström T, Shaw DE, Chung KF, Singer F, Fleming LJ, Sousa AR, Pandis I, Bansal AT, Sterk PJ, Djukanovic R, et al.
347	Fruit Consumption is Associated with Alterations in Microbial Composition and Lower Rates of Pouchitis.	0		30828722	Godny L, Maharshak N, Reshef L, Goren I, Yahav L, Fliss-Isakov N, Gophna U, Tulchinsky H, Dotan I.
348	Effects of functional pasta ingredients on different gut microbiota as revealed by TIM-2 in vitro model of the proximal colon.	1	not clinical	30827149	Martina A, Felis GE, Corradi M, Maffeis C, Torriani S, Venema K.
349	Toxigenic and pathogenic potential of enteric bacterial pathogens prevalent in the traditional fermented foods marketed in the Northeast region of India.	1	not clinical	30826539	Keisam S, Tuikhar N, Ahmed G, Jeyaram K.
350	Method for Studying ECM Expression: In Situ RT-PCR.	1	methodological	30825162	Caravà E, Marcozzi C, Bartolini B, Reguzzoni M, Moretto P, Caon I, Karousou E, Passi A, Viola M.
351	The Indoor-Air Microbiota of Pig Farms Drives the Composition of the Pig Farmers' Nasal Microbiota in a Season-Dependent and Farm-Specific Manner.	1	not clinical	30824439	Kraemer JG, Aebi S, Oppliger A, Hilty M.
352	Genomics Analyses of GIV and GVI Noroviruses Reveal the Distinct Clustering of Human and Animal Viruses.	1	not mic	30823663	Ford-Siltz LA, Mullis L, Sanad YM, Tohma K, Lepore CJ, Azevedo M, Parra GI.
353	Myocardial ischemia caused by external compression due to shotgun bullets.	1	not HTS	30821723	Kaya BC, Tosun V.
354	Isolation, characterization, and structural elucidation of 4-methoxyacetanilide from marine actinobacteria Streptomyces sp. SCA29 and evaluation of its enzyme inhibitory, antibacterial, and cytotoxic potential.	1	methodological	30820617	Siddharth S, Vittal RR.
355	Urban metagenomics uncover antibiotic resistance reservoirs in coastal beach and sewage waters.	1	not human	30819245	Fresia P, Antelo V, Salazar C, Giménez M, D'Alessandro B, Afshinnekoo E, Mason C, Gonnet GH, Iraola G.
356	Spodiobacter cordis gen. nov. sp. nov., a member of the family Flavobacteriaceae isolated from patients with infective endocarditis.	1	not clinical	30817020	Tomida J, Fujiwara N, Naka T, Morita Y, Sawabe E, Tojo N, Kikuchi K, Kawamura Y.
357	Fructooligosaccharides Ameliorating Cognitive Deficits and Neurodegeneration in APP/PS1 Transgenic Mice through Modulating Gut Microbiota.	1	not human	30816709	Sun J, Liu S, Ling Z, Wang F, Ling Y, Gong T, Fang N, Ye S, Si J, Liu J.
358	Environmental toxicants in breast milk of Norwegian mothers and gut bacteria composition and metabolites in their infants at 1 month.	0		30813950	Iszatt N, Janssen S, Lenters V, Dahl C, Stigum H, Knight R, Mandal S, Peddada S, González A, Midtvedt T, Eggesbø M.
359	Association Between Culture and Culture-Independent Microtyping in Recalcitrant Chronic Rhinosinusitis.	1	not clinical	30813804	Vaughn A, Shaver C, Clark D.
360	In Vitro Infant Faecal Fermentation of Low Viscosity Barley ß-Glucan and Its Acid Hydrolyzed Derivatives: Evaluation of Their Potential as Novel Prebiotics.	1	not human	30813540	Lam KL, Ko KC, Li X, Ke X, Cheng WY, Chen T, You L, Kwan HS, Cheung PC.
361	Origin of the New World Plasmodium vivax: Facts and New Approaches.	1	review	30810995	Wiscovitch-Russo R, Narganes-Stordes Y, Cano RJ, Toranzos GA.
362	Pseudomonas asiatica sp. nov., isolated from hospitalized patients in Japan and Myanmar.	1	not clinical	30810522	Tohya M, Watanabe S, Teramoto K, Uechi K, Tada T, Kuwahara-Arai K, Kinjo T, Maeda S, Nakasone I, Zaw NN, Mya S, Zan KN, Tin HH, Fujita J, Kirikae T.
363	Influence of short-term changes in dietary sulfur on the relative abundances of intestinal sulfate-reducing bacteria.	1	not HTS	30810441	Dostal Webster A, Staley C, Hamilton MJ, Huang M, Fryxell K, Erickson R, Kabage AJ, Sadowsky MJ, Khoruts A.
364	Faecal Microbiota Dynamics and their Relation to Disease Course in Crohn's Disease.	0		30810207	Galazzo G, Tedjo DI, Wintjens DSJ, Savelkoul PHM, Masclee AAM, Bodelier AGL, Pierik MJ, Jonkers DMAE, Penders J.
365	Genome and pan-genome analysis to classify emerging bacteria.	1	not clinical	30808378	Caputo A, Fournier PE, Raoult D.
366	Application of amplicon-based targeted sequencing with the molecular barcoding system to detect uncommon minor EGFR mutations in patients with treatment-naïve lung adenocarcinoma.	1	methodological	30808329	Namba K, Tomida S, Matsubara T, Takahashi Y, Kurihara E, Ogoshi Y, Yoshioka T, Takeda T, Torigoe H, Sato H, Shien K, Yamamoto H, Soh J, Tsukuda K, Toyooka S.
367	Enrichment post-library preparation enhances the sensitivity of high-throughput sequencing-based detection and characterization of viruses from complex samples.	1	not HTS	30808306	Paskey AC, Frey KG, Schroth G, Gross S, Hamilton T, Bishop-Lilly KA.
368	The fecal, oral, and skin microbiota of children with Chagas disease treated with benznidazole.	0		30807605	Robello C, Maldonado DP, Hevia A, Hoashi M, Frattaroli P, Montacutti V, Heguy A, Dolgalev I, Mojica M, Iraola G, Dominguez-Bello MG.
369	Collinsella vaginalis sp. nov. strain Marseille-P2666(T), a new member of the Collinsella genus isolated from the genital tract of a patient suffering from bacterial vaginosis.	1	not clinical	30806613	Diop A, Diop K, Tomei E, Armstrong N, Bretelle F, Raoult D, Fenollar F, Fournier PE.
370	Ionizing radiation affects the composition of the proteome of extracellular vesicles released by head-and-neck cancer cells in vitro.	1	not human	30805606	Abramowicz A, Wojakowska A, Marczak L, Lysek-Gladysinska M, Smolarz M, Story MD, Polanska J, Widlak P, Pietrowska M.
371	Septic patients in the intensive care unit present different nasal microbiotas.	0		30803270	Tan XL, Liu HY, Long J, Jiang Z, Luo Y, Zhao X, Cai S, Zhong X, Cen Z, Su J, Zhou H.
372	Aminoglycoside resistance determinants in multiresistant Escherichia coli and Klebsiella pneumoniae clinical isolates from Turkish and Syrian patients.	1	not human	30803254	Cirit OS, Fernández-Martínez M, Yayla B, Martínez-Martínez L.
373	Lab-on-a-Film disposable for genotyping multidrug-resistant Mycobacterium tuberculosis from sputum extracts.	1	not clinical	30801596	Kukhtin AC, Sebastian T, Golova J, Perov A, Knickerbocker C, Linger Y, Bueno A, Qu P, Villanueva M, Holmberg RC, Chandler DP, Cooney CG.
374	Insights into microbiome research 4: The computational analysis.	1	methodological	30799699	Baranzini SE.
375	Description of Janibacter massiliensis sp. nov., cultured from the vaginal discharge of a patient with bacterial vaginosis.	1	not clinical	30798490	Maaloum M, Diop K, Diop A, Anani H, Tomei E, Richez M, Rathored J, Bretelle F, Raoult D, Fenollar F, Fournier PE.
376	Multiplex-PCR for diagnosis of bacterial meningitis.	1	not HTS	30796713	Albuquerque RC, Moreno ACR, Dos Santos SR, Ragazzi SLB, Martinez MB.
377	Neighbor urban wastewater treatment plants display distinct profiles of bacterial community and antibiotic resistance genes.	1	not human	30796660	Fernandes T, Vaz-Moreira I, Manaia CM.
378	Methanogens as emerging pathogens in anaerobic abscesses.	1	not clinical	30796545	Sogodogo E, Drancourt M, Grine G.
379	Bacterial viability in faecal transplants: Which bacteria survive?	1	not clinical	30796005	Papanicolas LE, Choo JM, Wang Y, Leong LEX, Costello SP, Gordon DL, Wesselingh SL, Rogers GB.
380	Nasal microbial composition and chronic otitis media with effusion: A case-control study.	0		30794625	Walker RE, Walker CG, Camargo CA Jr, Bartley J, Flint D, Thompson JMD, Mitchell EA.
381	Impact of somatic molecular profiling on clinical trial outcomes in rare epithelial gynecologic cancer patients.	1	not HTS	30792002	Rodriguez-Freixinos V, Lheureux S, Mandilaras V, Clarke B, Dhani NC, Mackay H, Butler MO, Wang L, Siu LL, Kamel-Reid S, Stockley T, Bedard PL, Oza AM.
382	Daidzein Intake Is Associated with Equol Producing Status through an Increase in the Intestinal Bacteria Responsible for Equol Production.	0		30791484	Iino C, Shimoyama T, Iino K, Yokoyama Y, Chinda D, Sakuraba H, Fukuda S, Nakaji S.
383	Antibacterial Activities of Crude Secondary Metabolite Extracts from Pantoea Species Obtained from the Stem of Solanum mauritianum and Their Effects on Two Cancer Cell Lines.	0	not clinical	30791418	Uche-Okereafor N, Sebola T, Tapfuma K, Mekuto L, Green E, Mavumengwana V.
384	Lung Microbiota Contribute to Pulmonary Inflammation and Disease Progression in Pulmonary Fibrosis.	1	not human	30789747	O'Dwyer DN, Ashley SL, Gurczynski SJ, Xia M, Wilke C, Falkowski NR, Norman KC, Arnold KB, Huffnagle GB, Salisbury ML, Han MK, Flaherty KR, White ES, Martinez FJ, Erb-Downward JR, Murray S, Moore BB, Dickson RP.
385	The nonlesional skin surface distinguishes atopic dermatitis with food allergy as a unique endotype.	1	not HTS	30787169	Leung DYM, Calatroni A, Zaramela LS, LeBeau PK, Dyjack N, Brar K, David G, Johnson K, Leung S, Ramirez-Gama M, Liang B, Rios C, Montgomery MT, Richers BN, Hall CF, Norquest KA, Jung J, Bronova I, Kreimer S, Talbot CC Jr, Crumrine D, Cole RN, et al.
386	High distribution of 16S rRNA methylase genes rmtB and armA among Enterobacter cloacae strains isolated from an Ahvaz teaching hospital, Iran.	1	not clinical	30786728	Amin M, Mehdipour G, Navidifar T.
387	Composition of gut microbiota in patients with toxigenic Clostridioides (Clostridium) difficile: Comparison between subgroups according to clinical criteria and toxin gene load.	0		30785932	Han SH, Yi J, Kim JH, Lee S, Moon HW.
388	POTENTIAL PREVENTIVE EFFECT OF LACTOBACILLUS ACIDOPHILUS AND LACTOBACILLUS PLANTARUM IN PATIENTS WITH POLYPS OR COLORECTAL CÂNCER.	1	not HTS	30785527	Zinatizadeh N, Khalili F, Fallah P, Farid M, Geravand M, Yaslianifard S.
389	Microbiome-based body fluid identification of samples exposed to indoor conditions.	1	not clinical	30785061	Dobay A, Haas C, Fucile G, Downey N, Morrison HG, Kratzer A, Arora N.
390	Campylobacter culture fails to correctly detect Campylobacter in 30% of positive patient stool specimens compared to non-cultural methods.	1	methodological	30783889	Buss JE, Cresse M, Doyle S, Buchan BW, Craft DW, Young S.
391	Relationship between the Cervical Microbiome, HIV Status, and Precancerous Lesions.	0		30782659	Klein C, Gonzalez D, Samwel K, Kahesa C, Mwaiselage J, Aluthge N, Fernando S, West JT, Wood C, Angeletti PC.
392	Lupus nephritis is linked to disease-activity associated expansions and immunity to a gut commensal.	0		30782585	Azzouz D, Omarbekova A, Heguy A, Schwudke D, Gisch N, Rovin BH, Caricchio R, Buyon JP, Alekseyenko AV, Silverman GJ.
393	Higher Risk of Stroke Is Correlated With Increased Opportunistic Pathogen Load and Reduced Levels of Butyrate-Producing Bacteria in the Gut.	0		30778376	Zeng X, Gao X, Peng Y, Wu Q, Zhu J, Tan C, Xia G, You C, Xu R, Pan S, Zhou H, He Y, Yin J.
394	Gut microbiome patterns correlate with higher postoperative complication rates after pancreatic surgery.	0		30777006	Schmitt FCF, Brenner T, Uhle F, Loesch S, Hackert T, Ulrich A, Hofer S, Dalpke AH, Weigand MA, Boutin S.
395	A pilot study on clinicopathological features and intestinal microflora changes in colorectal cancer patients born over a nine-year period encompassing three years before and after the Great Chinese famine.	0		30776583	Li J, Wei Z, Cao S, Tan X, Liu S, Yao Z, Sun T, Li Y, Zhang D, Zhou Y.
396	Evaluation of VITEK MS, Clin-ToF-II MS, Autof MS 1000 and VITEK 2 ANC card for identification of Bacteroides fragilis group isolates and antimicrobial susceptibilities of these isolates in a Chinese university hospital.	1	methodological	30772212	Wang Y, Chen XF, Xie XL, Xiao M, Yang Y, Zhang G, Zhang JJ, Duan SM, Zhang Q, Zhang P, Tsui C, Xu YC.
397	Genome-resolved metagenomics of eukaryotic populations during early colonization of premature infants and in hospital rooms.	1	not HTS	30770768	Olm MR, West PT, Brooks B, Firek BA, Baker R, Morowitz MJ, Banfield JF.
398	Nationwide epidemiology of carbapenem resistant Klebsiella pneumoniae isolates from Greek hospitals, with regards to plazomicin and aminoglycoside resistance.	1	not HTS	30770727	Galani I, Nafplioti K, Adamou P, Karaiskos I, Giamarellou H, Souli M; Study Collaborators..
399	First case report of thyroid abscess caused by Helicobacter cinaedi presenting with thyroid storm.	1	Case Report	30770725	Takehara T, Tani T, Yajima K, Watanabe M, Otsuka Y, Koh H.
400	Potential biomarkers to predict outcome of faecal microbiota transfer for recurrent Clostridioides difficile infection.	1	not HTS	30770201	Farowski F, Solbach P, Tsakmaklis A, Brodesser S, Cruz Aguilar MR, Cornely OA, Dettmer K, Higgins PG, Suerbaum S, Jazmati N, Oefner PJ, Vehreschild MJGT; German Clinical Microbiome Study Group (GCMSG)..
401	Pilot Study of Vaginal Microbiome Using QIIME 2™ in Women With Gynecologic Cancer Before and After Radiation Therapy.	0		30767956	Bai J, Jhaney I, Daniel G, Watkins Bruner D.
402	Citroniella saccharovorans gen. nov. sp. nov., a member of the family Peptoniphilaceae isolated from a human fecal sample from a coastal traditional community member.	1	not clinical	30767850	Patel NB, Obregón-Tito AJ, Tito RY, Trujillo-Villaroel O, Marin-Reyes L, Troncoso-Corzo L, Guija-Poma E, Lewis CM Jr, Lawson PA.
403	Single tube allele specific PCR: a low cost technique for molecular screening of sickle cell anaemia in Nigeria.	1	methodological	30766565	Toye ET, van Marle G, Hutchins W, Abgabiaje O, Okpuzor J.
404	Preventing legionellosis outbreaks by a quick detection of airborne Legionella pneumophila.	1	not clinical	30763875	Sánchez-Parra B, Núñez A, Moreno DA.
405	[Clinical Biobank: A Novel System to Support Cancer Clinical Sequencing in Japan].	1	methodological	30762983	Nishihara H.
406	Neutrophilic proteolysis in the cystic fibrosis lung correlates with a pathogenic microbiome.	0		30760325	Quinn RA, Adem S, Mills RH, Comstock W, DeRight Goldasich L, Humphrey G, Aksenov AA, Melnik AV, da Silva R, Ackermann G, Bandeira N, Gonzalez DJ, Conrad D, O'Donoghue AJ, Knight R, Dorrestein PC.
407	Metagenomic study on the composition of culturable and non-culturable bacteria in tap water and biofilms at intensive care units.	1	not human	30758305	Farhat M, Alkharsah KR, Alkhamis FI, Bukharie HA.
408	Biofilm contamination of high-touched surfaces in intensive care units: epidemiology and potential impacts.	1	not human	30758060	Costa DM, Johani K, Melo DS, Lopes LKO, Lopes Lima LKO, Tipple AFV, Hu H, Vickery K.
409	MaxQuant.Live Enables Global Targeting of More Than 25,000 Peptides.	1	not HTS	30755466	Wichmann C, Meier F, Virreira Winter S, Brunner AD, Cox J, Mann M.
410	Cu-ATCUN Derivatives of Sub5 Exhibit Enhanced Antimicrobial Activity via Multiple Modes of Action.	1	not clinical	30742402	Alexander JL, Thompson Z, Yu Z, Cowan JA.
411	Streptacidiphilus bronchialis sp. nov., a ciprofloxacin-resistant bacterium from a human clinical specimen; reclassification of Streptomyces griseoplanus as Streptacidiphilus griseoplanus comb. nov. and emended description of the genus Streptacidiphilus.	1	not clinical	30741626	Nouioui I, Klenk HP, Igual JM, Gulvik CA, Lasker BA, McQuiston JR.
412	The impact of tomato fruits containing multi-walled carbon nanotube residues on human intestinal epithelial cell barrier function and intestinal microbiome composition.	1	not clinical	30741296	Lahiani MH, Khare S, Cerniglia CE, Boy R, Ivanov IN, Khodakovskaya M.
413	Automation and developmental validation of the ForenSeq(™) DNA Signature Preparation kit for high-throughput analysis in forensic laboratories.	1	methodological	30739830	Hollard C, Ausset L, Chantrel Y, Jullien S, Clot M, Faivre M, Suzanne É, Pène L, Laurent FX.
414	A 90-day subchronic toxicology screen of genetically modified rice Lac-3 and its effects on the gut microbiota in Sprague-Dawley rats.	1	not human	30738882	Zhang X, Zhang T, Shi J, Zou S, Guo M, He X, Yang D, Mei X.
415	CAMISIM: simulating metagenomes and microbial communities.	1	methodological	30736849	Fritz A, Hofmann P, Majda S, Dahms E, Dröge J, Fiedler J, Lesker TR, Belmann P, DeMaere MZ, Darling AE, Sczyrba A, Bremges A, McHardy AC.
416	[Clinical and Genetic Characteristics of Ocular Developmental Disorders: MAC-Spectrum, Anterior Segment Dysgenesis].	1	not HTS	30736081	Käsmann-Kellner B, Moslemani K, Seitz B.
417	Qualitative and quantitative differences in the subgingival microbiome of the restored and unrestored teeth.	0		30734922	Rademacher SWH, Zaura E, Kleverlaan CJ, Buijs MJ, Crielaard W, Loos BG, Laine ML.
418	Helicobacter pylori infection alters gastric and tongue coating microbial communities.	0		30734438	Zhao Y, Gao X, Guo J, Yu D, Xiao Y, Wang H, Li Y.
419	Skin Microbiota in Contact Sports Athletes and Selection of Antiseptics for Professional Hygiene.	0		30733970	Martykanova DS, Davletova NC, Zemlenuhin IA, Volchkova VI, Mugallimov SM, Ahatov AM, Laikov AV, Markelova MI, Boulygina EA, Lopukhov LV, Grigoryeva TV.
420	Dynamics of the Gut Microbiota in Children Receiving Selective or Total Gut Decontamination Treatment during Hematopoietic Stem Cell Transplantation.	0		30731251	Bekker V, Zwittink RD, Knetsch CW, Sanders IMJG, Berghuis D, Heidt PJ, Vossen JMJJ, de Vos WM, Belzer C, Bredius RGM, Van't Hof PJ, Lankester AC, Kuijper EJ.
421	Granulomatous hepatitis by Nocardia species: An unusual case.	1	Case Report	30731130	Singh S, Verma Y, Pandey P, Singh UB.
422	Fecal Microbiota Transplantation in Patients With Primary Sclerosing Cholangitis: A Pilot Clinical Trial.	1	not clinical	30730351	Allegretti JR, Kassam Z, Carrellas M, Mullish BH, Marchesi JR, Pechlivanis A, Smith M, Gerardin Y, Timberlake S, Pratt DS, Korzenik JR.
423	Evaluation of propidium monoazide-based qPCR to detect viable oocysts of Toxoplasma gondii.	1	not HTS	30729299	Rousseau A, Villena I, Dumètre A, Escotte-Binet S, Favennec L, Dubey JP, Aubert D, La Carbona S.
424	Use of shotgun metagenomics for the identification of protozoa in the gut microbiota of healthy individuals from worldwide populations with various industrialization levels.	1	not HTS	30726303	Lokmer A, Cian A, Froment A, Gantois N, Viscogliosi E, Chabé M, Ségurel L.
425	[The establishment of the distance of the 12-gauge hunting rifle shot using cartridges with a closing container wad based on the specific patterns of the entry holes in the cloths].	1	not HTS	30724886	Suvorov AS, Belavin AV, Makarov IY, Zelensky SA, Stragis VB, Raizberg SA.
426	Diversity of Ocular Surface Bacterial Microbiome Adherent to Worn Contact Lenses and Bacterial Communities Associated With Care Solution Use.	1	not human	30724840	Retuerto MA, Szczotka-Flynn L, Mukherjee PK, Debanne S, Iyengar SK, Richardson B, Cameron M, Ghannoum MA.
427	Plazomicin: A Novel Aminoglycoside for the Treatment of Resistant Gram-Negative Bacterial Infections.	1	not HTS	30723876	Eljaaly K, Alharbi A, Alshehri S, Ortwine JK, Pogue JM.
428	Ranking Cancer Proteins by Integrating PPI Network and Protein Expression Profiles.	1	not HTS	30723737	Ren J, Shang L, Wang Q, Li J.
429	The difference in nasal bacterial microbiome diversity between chronic rhinosinusitis patients with polyps and a control population.	0		30720930	Gan W, Yang F, Tang Y, Zhou D, Qing D, Hu J, Liu S, Liu F, Meng J.
430	'Candidatus Ornithobacterium hominis': insights gained from draft genomes obtained from nasopharyngeal swabs.	1	not clinical	30720420	Salter SJ, Scott P, Page AJ, Tracey A, de Goffau MC, Cormie C, Ochoa-Montaño B, Ling CL, Tangmanakit J, Turner P, Parkhill J.
431	A human gut bacterial genome and culture collection for improved metagenomic analyses.	1	methodological	30718869	Forster SC, Kumar N, Anonye BO, Almeida A, Viciani E, Stares MD, Dunn M, Mkandawire TT, Zhu A, Shao Y, Pike LJ, Louie T, Browne HP, Mitchell AL, Neville BA, Finn RD, Lawley TD.
432	Accurate identification and epidemiological characterization of Burkholderia cepacia complex: an update.	1	not clinical	30717798	Devanga Ragupathi NK, Veeraraghavan B.
433	Development of a fast real-time PCR assay based on TaqMan probe for identification of edible rice grasshopper (Oxya chinensis) in processed food products.	1	nt human	30716966	Kim SY, Kim MJ, Jung SK, Kim HY.
434	Effect of Delivery Mode and Nutrition on Gut Microbiota in Neonates.	0		30716730	Akagawa S, Tsuji S, Onuma C, Akagawa Y, Yamaguchi T, Yamagishi M, Yamanouchi S, Kimata T, Sekiya SI, Ohashi A, Hashiyada M, Akane A, Kaneko K.
435	Integrating genomic resources to present full gene and putative promoter capture probe sets for bread wheat.	1	not human	30715311	Gardiner LJ, Brabbs T, Akhunov A, Jordan K, Budak H, Richmond T, Singh S, Catchpole L, Akhunov E, Hall A.
436	Association between blood microbiome and type 2 diabetes mellitus: A nested case-control study.	0		30714640	Qiu J, Zhou H, Jing Y, Dong C.
437	Comparison of the oral microbiome of patients with generalized aggressive periodontitis and periodontitis-free subjects.	0		30710838	Schulz S, Porsch M, Grosse I, Hoffmann K, Schaller HG, Reichert S.
438	Following Coffee Production from Cherries to Cup: Microbiological and Metabolomic Analysis of Wet Processing of Coffea arabica.	1	not human	30709820	Zhang SJ, De Bruyn F, Pothakos V, Torres J, Falconi C, Moccand C, Weckx S, De Vuyst L.
439	Wastewater microbial community structure and functional traits change over short timescales.	1	not human	30708293	Guo B, Liu C, Gibson C, Frigon D.
440	Fine particulate matter alters the microecology of the murine respiratory tract.	1	not human	30707384	Yang B, Zhang Y, Li B, Zou Y, Xiao C.
441	Detecting antibiotic resistance genes and human potential pathogenic Bacteria in fishmeal by culture-independent method.	1	not human	30707381	Han Y, Wang J, Zhao Z, Chen J, Lu H, Liu G.
442	Gut microbiota analysis and its significance in vasovagal syncope in children.	0		30707176	Bai W, Chen S, Tang CS, Qi JG, Cui QH, Xu M, Du JB, Jin HF.
443	FURIN variant associations with postexercise hypotension are intensity and race dependent.	1	not human	30706700	Cilhoroz BT, Schifano ED, Panza GA, Ash GI, Corso L, Chen MH, Deshpande V, Zaleski A, Farinatti P, Santos LP, Taylor BA, O'Neill RJ, Thompson PD, Pescatello LS.
444	Bethlem myopathy: a series of 16 patients and description of seven new associated mutations.	1	not clinical	30706156	Panadés-de Oliveira L, Rodríguez-López C, Cantero Montenegro D, Marcos Toledano MDM, Fernández-Marmiesse A, Esteban Pérez J, Hernández Lain A, Domínguez-González C.
445	Disseminated Nocardia asiatica infection in an immunocompromised individual: A rare entity needs careful vigilance.	1	not clinical	30704871	Banerjee B, Gupta R, Varma M, Mukhopadhyay C, Shaw T.
446	The Human Ocular Surface Fungal Microbiome.	1	not HTS	30703210	Shivaji S, Jayasudha R, Sai Prashanthi G, Kalyana Chakravarthy S, Sharma S.
447	SLC39A8 missense variant is associated with Crohn's disease but does not have a major impact on gut microbiome composition in healthy subjects.	0		30703110	Collij V, Imhann F, Vich Vila A, Fu J, Dijkstra G, Festen EAM, Voskuil MD, Daly MJ, Xavier RJ, Wijmenga C, Zhernakova A, Weersma RK.
448	Streptococcus macedonicus strains isolated from traditional fermented milks: resistance to gastrointestinal environment and adhesion ability.	1	not clinical	30701281	Khaldi TEM, Kebouchi M, Soligot C, Gomri MA, Kharroub K, Le Roux Y, Roux E.
449	Nutraceuticals for major depressive disorder- more is not merrier: An 8-week double-blind, randomised, controlled trial.	1	review	30699842	Sarris J, Byrne GJ, Stough C, Bousman C, Mischoulon D, Murphy J, Macdonald P, Adams L, Nazareth S, Oliver G, Cribb L, Savage K, Menon R, Chamoli S, Berk M, Ng CH.
450	The unique composition of Indian gut microbiome, gene catalogue, and associated fecal metabolome deciphered using multi-omics approaches.	0		30698687	Dhakan DB, Maji A, Sharma AK, Saxena R, Pulikkan J, Grace T, Gomez A, Scaria J, Amato KR, Sharma VK.
451	Butyricimonas faecalis sp. nov., isolated from human faeces and emended description of the genus Butyricimonas.	1	not clinical	30698516	Le Roy T, Van der Smissen P, Paquot A, Delzenne N, Muccioli GG, Collet JF, Cani PD.
452	Effects of early life NICU stress on the developing gut microbiome.	0		30697700	D'Agata AL, Wu J, Welandawe MKV, Dutra SVO, Kane B, Groer MW.
453	Association between vaginal washing and detection of Lactobacillus by culture and quantitative PCR in HIV-seronegative Kenyan women: a cross-sectional analysis.	1	not HTS	30696752	Lokken EM, Manguro GO, Abdallah A, Ngacha C, Shafi J, Kiarie J, Jaoko W, Srinivasan S, Fiedler TL, Munch MM, Fredricks DN, McClelland RS, Balkus JE.
454	Targeted Metagenomics of Microbial Diversity in Free-Living Amoebae and Water Samples.	1	not human	30694507	Delafont V, Perrin Y, Bouchon D, Moulin L, Héchard Y.
455	Intestinal microbiota predicts lung cancer patients at risk of immune-related diarrhea.	0		30693820	Liu T, Xiong Q, Li L, Hu Y.
456	Non-invasive prenatal sequencing for multiple Mendelian monogenic disorders using circulating cell-free fetal DNA.	1	not HTS	30692697	Zhang J, Li J, Saucier JB, Feng Y, Jiang Y, Sinson J, McCombs AK, Schmitt ES, Peacock S, Chen S, Dai H, Ge X, Wang G, Shaw CA, Mei H, Breman A, Xia F, Yang Y, Purgason A, Pourpak A, Chen Z, Wang X, et al.
457	Donor-derived cell-free DNA predicts allograft failure and mortality after lung transplantation.	1	not HTS	30692045	Agbor-Enoh S, Wang Y, Tunc I, Jang MK, Davis A, De Vlaminck I, Luikart H, Shah PD, Timofte I, Brown AW, Marishta A, Bhatti K, Gorham S, Fideli U, Wylie J, Grimm D, Goodwin N, Yang Y, Patel K, Zhu J, Iacono A, Orens JB, et al.
458	Molecular Characterization and Toxin Profiles of Bacillus spp. Isolated from Retail Fish and Ground Beef.	1	not human	30690739	Özdemir F, Arslan S.
459	Oat bran, but not its isolated bioactive ß-glucans or polyphenols, have a bifidogenic effect in an in vitro fermentation model of the gut microbiota.	1	not clinical	30688188	Kristek A, Wiese M, Heuer P, Kosik O, Schär MY, Soycan G, Alsharif S, Kuhnle GGC, Walton G, Spencer JPE.
460	Multicenter evaluation of the biochip assay for rapid detection of mycobacterial isolates in smear-positive specimens.	1	not HTS	30685589	Fang H, Shangguan Y, Wang H, Ji Z, Shao J, Zhao R, Wang S, Zheng L, Jin X, Huang S, Xu K, Sheng J.
461	Community acquired Stenotrophomonas maltophilia discitis: Diagnosis aided by shotgun metagenomic sequencing.	0		30684744	Wang G, Xu N, Yang L, Zheng F, Sai L, Zhou J, Yang S.
462	First report of New Delhi metallo-ß-lactamase-6 (NDM-6) among Klebsiella pneumoniae ST147 strains isolated from dialysis patients in Iran.	1	Case Report	30684646	Bahramian A, Shariati A, Azimi T, Sharahi JY, Bostanghadiri N, Gachkar L, Ghalavand Z, Chirani AS, Erfanimanesh S, Hashemi A.
463	Molecular characterization of intact cell-derived and cell-free bacterial DNA from carious dentine samples.	1	not clinical	30684518	Schmidt J, Krohn S, Buenger L, Zeller K, Schneider H, Treuheit M, Kaiser T, Ziebolz D, Berg T, Haak R.
464	Proteome-wide onco-proteogenomic somatic variant identification in ER-positive breast cancer.	1	not HTS	30684468	Dimitrakopoulos L, Prassas I, Sieuwerts AM, Diamandis EP, Martens JWM, Charames GS.
465	Comparison between Vitek MS, Bruker Biotyper, Vitek2, and API20E for differentiation of species of the genus Raoultella.	1	methodological	30684162	de Alegría Puig CR, Torres MF, Marfil-Pérez E, Ferández MIR, Del Río MC, Balbín JA, Martínez-Martínez L.
466	The Effects of Dietary Pattern during Intensified Training on Stool Microbiota of Elite Race Walkers.	0		30682843	Murtaza N, Burke LM, Vlahovich N, Charlesson B, O' Neill H, Ross ML, Campbell KL, Krause L, Morrison M.
467	Mitigating the effects of reference sequence bias in single-multiplex massively parallel sequencing of the mitochondrial DNA control region.	1	methodological	30682697	Huszar TI, Wetton JH, Jobling MA.
468	Molecular detection of a novel Babesia sp. and pathogenic spotted fever group rickettsiae in ticks collected from hedgehogs in Turkey: Haemaphysalis erinacei, a novel candidate vector for the genus Babesia.	1	not human	30682550	Orkun Ö, Çakmak A, Nalbantoglu S, Karaer Z.
469	Geographical location specific composition of cultured microbiota and Lactobacillus occurrence in human breast milk in China.	1	not human	30681124	Ding M, Qi C, Yang Z, Jiang S, Bi Y, Lai J, Sun J.
470	Impact of pre-operative antimicrobial treatment on microbiological findings from endocardial specimens in infective endocarditis.	1	not HTS	30680557	Halavaara M, Martelius T, Järvinen A, Antikainen J, Kuusela P, Salminen US, Anttila VJ.
471	Deep sequencing reveals specific bacterial signatures in the subgingival microbiota of healthy subjects.	0		30680442	Ikeda E, Shiba T, Ikeda Y, Suda W, Nakasato A, Takeuchi Y, Azuma M, Hattori M, Izumi Y.
472	Pandoraea fibrosis sp. nov., a novel Pandoraea species isolated from clinical respiratory samples.	1	not clinical	30676309	See-Too WS, Ambrose M, Malley R, Ee R, Mulcahy E, Manche E, Lazenby J, McEwan B, Pagnon J, Chen JW, Chan KG, Turnbull L, Whitchurch CB, Roddam LF.
473	Exploring the landscape of focal amplifications in cancer using AmpliconArchitect.	1	not HTS	30674876	Deshpande V, Luebeck J, Nguyen ND, Bakhtiari M, Turner KM, Schwab R, Carter H, Mischel PS, Bafna V.
474	Alterations in the intestinal microbiota of patients with severe and active Graves' orbitopathy: a cross-sectional study.	0		30674011	Shi TT, Xin Z, Hua L, Zhao RX, Yang YL, Wang H, Zhang S, Liu W, Xie RR.
475	[The underestimated coding potential of mitochondrial DNA].	1	not clinical	30672456	Angers A, Ouimet P, Tsyvian-Dzyabko A, Nock T, Breton S.
476	Periodontal pathogens are a risk factor of oral cavity squamous cell carcinoma, independent of tobacco and alcohol and human papillomavirus.	0		30671943	Ganly I, Yang L, Giese RA, Hao Y, Nossa CW, Morris LGT, Rosenthal M, Migliacci J, Kelly D, Tseng W, Hu J, Li H, Brown S, Pei Z.
477	Genomic Analyses of Acute Flaccid Myelitis Cases among a Cluster in Arizona Provide Further Evidence of Enterovirus D68 Role.	1	not HTS	30670612	Bowers JR, Valentine M, Harrison V, Fofanov VY, Gillece J, Delisle J, Patton B, Schupp J, Sheridan K, Lemmer D, Ostdiek S, Bains HK, Heim J, Sylvester T, Prasai S, Kretschmer M, Fowle N, Komatsu K, Brady S, Robinson S, Fitzpatrick K, Ostovar GA, et al.
478	Feeding intolerance alters the gut microbiota of preterm infants.	0		30668607	Yuan Z, Yan J, Wen H, Deng X, Li X, Su S.
479	Azithromycin and erythromycin susceptibility and macrolide resistance genes in Prevotella from patients with periodontal disease.	1	not clinical	30667163	Arredondo A, Blanc V, Mor C, Nart J, León R.
480	The Association Between Disease Severity and Microbiome in Chronic Rhinosinusitis.	0		30667062	Rom D, Bassiouni A, Eykman E, Liu Z, Paramasivan S, Alvarado R, Earls P, Psaltis AJ, Harvey RJ.
481	Phoenicibacter congonensis gen. nov., sp. nov., a new genus isolated from the human gut and its description using a taxonogenomic approach.	1	not clinical	30666529	Bilen M, Fonkou MDM, Caputo A, Nguyen TT, Di Pinto F, Bittar F, Daoud Z, Levasseur A, Fournier PE, Raoult D, Cadoret F.
482	Gut microbiota composition and bone mineral loss-epidemiologic evidence from individuals in Wuhan, China.	0		30666372	Li C, Huang Q, Yang R, Dai Y, Zeng Y, Tao L, Li X, Zeng J, Wang Q.
483	Population structure of human gut bacteria in a diverse cohort from rural Tanzania and Botswana.	0		30665461	Hansen MEB, Rubel MA, Bailey AG, Ranciaro A, Thompson SR, Campbell MC, Beggs W, Dave JR, Mokone GG, Mpoloka SW, Nyambo T, Abnet C, Chanock SJ, Bushman FD, Tishkoff SA.
484	Retention of Microbiota Diversity by Lactose-Free Milk in a Mouse Model of Elderly Gut Microbiota.	1	not human	30665298	Ntemiri A, Ribière C, Stanton C, Ross RP, O'Connor EM, O'Toole PW.
485	Inferring bacterial recombination rates from large-scale sequencing datasets.	1	not clinical	30664775	Lin M, Kussell E.
486	Prospective examination of the changes in the urinary microbiome induced by transrectal biopsy of the prostate using 16S rRNA gene analysis.	0		30664733	Alanee S, El-Zawahry A, Dynda D, McVary K, Karr M, Braundmeier-Fleming A.
487	Proteus faecis sp. nov., and Proteus cibi sp. nov., two new species isolated from food and clinical samples in China.	1	not clinical	30663957	Dai H, Chen A, Wang Y, Lu B, Wang Y, Chen J, Huang Y, Li Z, Fang Y, Xiao T, Cai H, Du Z, Wei Q, Kan B, Wang D.
488	Antibiotics-induced monodominance of a novel gut bacterial order.	1	not clinical	30658995	Hildebrand F, Moitinho-Silva L, Blasche S, Jahn MT, Gossmann TI, Huerta-Cepas J, Hercog R, Luetge M, Bahram M, Pryszlak A, Alves RJ, Waszak SM, Zhu A, Ye L, Costea PI, Aalvink S, Belzer C, Forslund SK, Sunagawa S, Hentschel U, Merten C, Patil KR, et al.
489	Survival of Mycobacterium leprae and association with Acanthamoeba from environmental samples in the inhabitant areas of active leprosy cases: A cross sectional study from endemic pockets of Purulia, West Bengal.	1	not human	30658215	Turankar RP, Lavania M, Darlong J, Siva Sai KSR, Sengupta U, Jadhav RS.
490	Diversity of the oral microbiome between dentate and edentulous individuals.	0		30657624	Gazdeck RK, Fruscione SR, Adami GR, Zhou Y, Cooper LF, Schwartz JL.
491	The impact of in utero HIV exposure on gut microbiota, inflammation, and microbial translocation.	0		30657007	Machiavelli A, Duarte RTD, Pires MMS, Zárate-Bladés CR, Pinto AR.
492	The microbiome in preadolescent acne: Assessment and prospective analysis of the influence of benzoyl peroxide.	0		30656737	Ahluwalia J, Borok J, Haddock ES, Ahluwalia RS, Schwartz EW, Hosseini D, Amini S, Eichenfield LF.
493	Dysgonomonas massiliensis sp. nov., a new species isolated from the human gut and its taxonogenomic description.	1	not clinical	30656513	Bilen M, Fonkou MDM, Dubourg G, Tomei E, Richez M, Delerce J, Levasseur A, Daoud Z, Raoult D, Cadoret F.
494	Comparative study of vulva and abdominal skin microbiota of healthy females with high and average BMI.	0		30654751	Vongsa R, Hoffman D, Shepard K, Koenig D.
495	Nontuberculous mycobacteria: Insights on taxonomy and evolution.	1	not clinical	30654178	Turenne CY.
496	A systematic, deep sequencing-based methodology for identification of mixed-genotype hepatitis C virus infections.	1	methodological	30654177	Olmstead AD, Montoya V, Chui CK, Dong W, Joy JB, Tai V, Poon AFY, Nguyen T, Brumme CJ, Martinello M, Matthews GV, Richard Harrigan P, Dore GJ, Applegate TL, Grebely J, Howe AYM.
497	High throughput cultivation-based screening on porous aluminum oxide chips allows targeted isolation of antibiotic resistant human gut bacteria.	1	not clinical	30653573	Versluis D, de J Bello González T, Zoetendal EG, Passel MWJV, Smidt H.
498	Parabacteroides acidifaciens sp. nov., isolated from human faeces.	1	not clinical	30652964	Wang YJ, Xu XJ, Zhou N, Sun Y, Liu C, Liu SJ, You X.
499	Metagenomic comparison of tracheal aspirate and mini-bronchial alveolar lavage for assessment of respiratory microbiota.	1	not clinical	30652494	Kalantar KL, Moazed F, Christenson SC, Wilson J, Deiss T, Belzer A, Vessel K, Caldera S, Jauregui A, Bolourchi S, DeRisi JL, Calfee CS, Langelier C.
500	Reconstruction of the Genomes of Drug-Resistant Pathogens for Outbreak Investigation through Metagenomic Sequencing.	1	not clinical	30651402	Mu A, Kwong JC, Isles NS, Gonçalves da Silva A, Schultz MB, Ballard SA, Lane CR, Carter GP, Williamson DA, Seemann T, Stinear TP, Howden BP.
501	Amplicon-Based Targeted Next-Generation Sequencing of Formalin-Fixed, Paraffin-Embedded Tissue.	1	not clinical	30649717	Strengman E, Barendrecht-Smouter FAS, de Voijs C, de Vree P, Nijman IJ, de Leng WWJ.
502	Bromate-induced Changes in p21 DNA Methylation and Histone Acetylation in Renal Cells.	1	not clinical	30649504	Kolli RT, Glenn TC, Brown BT, Kaur SP, Barnett LM, Lash LH, Cummings BS.
503	HMP16SData: Efficient Access to the Human Microbiome Project Through Bioconductor.	1	methodological	30649166	Schiffer L, Azhar R, Shepherd L, Ramos M, Geistlinger L, Huttenhower C, Dowd JB, Segata N, Waldron L.
504	Chronic Traumatic Encephalopathy Pathology After Shotgun Injury to the Brain.	1	not HTS	30644555	Tribett T, Erskine B, Bailey K, Brown T, Castellani RJ.
505	Programmed knockout mutation of liver fluke granulin attenuates virulence of infection-induced hepatobiliary morbidity.	1	not HTS	30644359	Arunsan P, Ittiprasert W, Smout MJ, Cochran CJ, Mann VH, Chaiyadet S, Karinshak SE, Sripa B, Young ND, Sotillo J, Loukas A, Brindley PJ, Laha T.
506	Comparison of the salivary and dentinal microbiome of children with severe-early childhood caries to the salivary microbiome of caries-free children.	0		30642327	Hurley E, Barrett MPJ, Kinirons M, Whelton H, Ryan CA, Stanton C, Harris HMB, O'Toole PW.
507	Metagenomic profiling of ticks: Identification of novel rickettsial genomes and detection of tick-borne canine parvovirus.	1	not human	30640905	Ravi A, Ereqat S, Al-Jawabreh A, Abdeen Z, Abu Shamma O, Hall H, Pallen MJ, Nasereddin A.
508	Correlation between the diversity of vaginal microbiota and the risk of high-risk human papillomavirus infection.	0		30640680	Chao XP, Sun TT, Wang S, Fan QB, Shi HH, Zhu L, Lang JH.
509	Metabolomics and bacterial diversity of packaged yellowfin tuna (Thunnus albacares) and salmon (Salmo salar) show fish species-specific spoilage development during chilled storage.	1	not human	30639999	Jääskeläinen E, Jakobsen LMA, Hultman J, Eggers N, Bertram HC, Björkroth J.
510	Frequency of 16S ribosomal RNA methyltransferase detection among Escherichia coli and Klebsiella pneumoniae clinical isolates obtained from patients in Canadian hospitals (CANWARD, 2013-2017).	1	not clinical	30638654	Walkty A, Karlowsky JA, Baxter MR, Adam HJ, Boyd D, Bharat A, Mulvey MR, Charles M, Bergevin M, Zhanel GG.
511	Evaluation of the detection of GBA missense mutations and other variants using the Oxford Nanopore MinION.	1	not HTS	30637984	Leija-Salazar M, Sedlazeck FJ, Toffoli M, Mullin S, Mokretar K, Athanasopoulou M, Donald A, Sharma R, Hughes D, Schapira AHV, Proukakis C.
512	[Abdominal gunshot wounds: experiences in the Emergency Department at the Hassan II University Hospital in Fes, Morocco].	1	not HTS	30637050	Zerhouni A, Toughrai I.
513	Molecular Identification and Antimicrobial Activity of Vaginal Lactobacillus sp.	1	not clinical	30636598	Eryilmaz M, Gurpinar SS, Palabiyik IM, Guriz H, Gerceker D.
514	Highly Specific Sewage-Derived Bacteroides Quantitative PCR Assays Target Sewage-Polluted Waters.	1	not human	30635376	Feng S, McLellan SL.
515	A cross-sectional screening by next-generation sequencing reveals Rickettsia, Coxiella, Francisella, Borrelia, Babesia, Theileria and Hemolivia species in ticks from Anatolia.	1	not human	30635006	Brinkmann A, Hekimoglu O, Dinçer E, Hagedorn P, Nitsche A, Ergünay K.
516	Longitudinal Analyses of Gut-Associated Bacterial Microbiota in Ulcerative Colitis Patients.	1	not HTS	30634855	Al-Bayati L, Nayeri Fasaei B, Merat S, Bahonar A.
517	[Quantitative proteomics of human blood exosomes].	1	not HTS	30632977	Shushkova NA, Vavilov NE, Novikova SE, Farafonova TE, Tikhonova OV, Liao PC, Zgoda VG.
518	Investigation of fluoroquinolone resistance mechanism in Mycoplasma hominis isolated from urogenital samples in a Chinese hospital.	1	not HTS	30632961	Zhang H, Zheng L, Zhao J, Ding S, Xia Y.
519	Detection and identification of bacterial pathogens directly from sputum samples by pyrosequencing.	0		30632958	Lyu J, Zhang J, Ren X.
520	Multi-step genomic dissection of a suspected intra-hospital Helicobacter cinaedi outbreak.	1	not clinical	30629483	Gotoh Y, Taniguchi T, Yoshimura D, Katsura K, Saeki Y, Hirabara Y, Fukuda M, Takajo I, Tomida J, Kawamura Y, Ogura Y, Itoh T, Misawa N, Okayama A, Hayashi T.
521	Case Report: Bacillus pumilus-Caused Bacteremia in a Patient with Food Poisoning.	1	Case Report	30628569	Shah MM, Miringu G, Wada A, Kaneko S, Ichinose Y.
522	Relative abundance of Megamonas hypermegale and Butyrivibrio species decreased in the intestine and its possible association with the T cell aberration by metabolite alteration in patients with Behcet's disease (210 characters).	1	not clinical	30628011	Shimizu J, Kubota T, Takada E, Takai K, Fujiwara N, Arimitsu N, Ueda Y, Wakisaka S, Suzuki T, Suzuki N.
523	Effect of the Nursing Mother on the Gut Microbiome of the Offspring During Early Mouse Development.	1	not human	30627762	Treichel NS, Prevoršek Z, Mrak V, Kostric M, Vestergaard G, Foesel B, Pfeiffer S, Stres B, Schöler A, Schloter M.
524	History and future of shotgun glycomics.	1	not HTS	30626702	Smith DF, Cummings RD, Song X.
525	Relative reduction of biological and phylogenetic diversity of the oral microbiota of diabetes and pre-diabetes patients.	0		30625362	Saeb ATM, Al-Rubeaan KA, Aldosary K, Udaya Raja GK, Mani B, Abouelhoda M, Tayeb HT.
526	Examining diabetic heel ulcers through an ecological lens: microbial community dynamics associated with healing and infection.	0		30624175	Sloan TJ, Turton JC, Tyson J, Musgrove A, Fleming VM, Lister MM, Loose MW, Sockett RE, Diggle M, Game FL, Jeffcoate W.
527	Staphylococcus aureus biofilm organization modulated by YycFG two-component regulatory pathway.	1	not human	30621792	Wu S, Huang F, Zhang H, Lei L.
528	The 1000IBD project: multi-omics data of 1000 inflammatory bowel disease patients; data release 1.	1	not clinical	30621600	Imhann F, Van der Velde KJ, Barbieri R, Alberts R, Voskuil MD, Vich Vila A, Collij V, Spekhorst LM, Van der Sloot KWJ, Peters V, Van Dullemen HM, Visschedijk MC, Festen EAM, Swertz MA, Dijkstra G, Weersma RK.
529	Identifying Protein Features Responsible for Improved Drug Repurposing Accuracies Using the CANDO Platform: Implications for Drug Design.	1	not clinical	30621144	Mangione W, Samudrala R.
530	[THE IDENTIFICATION OF STENOTPHOMONAS MALTOPHILIA USING THE TECHNIQUES OF DIRECT SEQUENATION 16S P RNA AND MALDI-TOF MASS-SPECTROMETRY].	1	not HTS	30620529	Ostankova YV, Semenov AV, Zueva EV, Vashukova MA, Totolian AA.
531	Effects of Atypical Antipsychotic Treatment and Resistant Starch Supplementation on Gut Microbiome Composition in a Cohort of Patients with Bipolar Disorder or Schizophrenia.	0		30620405	Flowers SA, Baxter NT, Ward KM, Kraal AZ, McInnis MG, Schmidt TM, Ellingrod VL.
532	Systemic proinflammation after Mycobacterium tuberculosis infection was correlated to the gut microbiome in HIV-uninfected humans.	0		30620398	Huang SF, Yang YY, Chou KT, Fung CP, Wang FD, Su WJ.
533	The Gastric Microbiome Is Perturbed in Advanced Gastric Adenocarcinoma Identified Through Shotgun Metagenomics.	0		30619779	Hu YL, Pang W, Huang Y, Zhang Y, Zhang CJ.
534	Aerobic midgut microbiota of sand fly vectors of zoonotic visceral leishmaniasis from northern Iran, a step toward finding potential paratransgenic candidates.	1	not human	30616668	Karimian F, Vatandoost H, Rassi Y, Maleki-Ravasan N, Mohebali M, Shirazi MH, Koosha M, Choubdar N, Oshaghi MA.
535	Delineation of the pan-proteome of fish-pathogenic Streptococcus agalactiae strains using a label-free shotgun approach.	1	not human	30616502	Tavares GC, Pereira FL, Barony GM, Rezende CP, da Silva WM, de Souza GHMF, Verano-Braga T, de Carvalho Azevedo VA, Leal CAG, Figueiredo HCP.
536	Enterobacter huaxiensis sp. nov. and Enterobacter chuandaensis sp. nov., recovered from human blood.	1	not clinical	30614784	Wu W, Wei L, Feng Y, Kang M, Zong Z.
537	[Gut microbiota in renal transplant recipients, patients with chronic kidney disease and healthy subjects].	1	not english	30613005	Guirong YE, Minjie Z, Lixin YU, Junsheng YE, Lin Y, Lisha S.
538	Phylloseptin-PBa1, -PBa2, -PBa3: Three novel antimicrobial peptides from the skin secretion of Burmeister's leaf frog (Phyllomedusa burmeisteri).	1	not human	30612735	Wu Y, Wang L, Zhou M, Chen T, Shaw C.
539	A preliminary study showing no association between methylation levels of C3 gene promoter and the risk of CAD.	1	not HTS	30611277	Cai G, Huang Z, Yu L, Li L.
540	Mutation analysis by deep sequencing of pancreatic juice from patients with pancreatic ductal adenocarcinoma.	1	not HTS	30611220	Choi MH, Mejlænder-Andersen E, Manueldas S, El Jellas K, Steine SJ, Tjensvoll K, Sætran HA, Knappskog S, Hoem D, Nordgård O, Hovland R, Molven A.
541	In vitro and in vivo investigations of probiotic properties of lactic acid bacteria isolated from Chinese traditional sourdough.	1	not human	30610287	Li Y, Liu T, Zhao M, Zhong H, Luo W, Feng F.
542	Impact of early events and lifestyle on the gut microbiota and metabolic phenotypes in young school-age children.	0		30609941	Zhong H, Penders J, Shi Z, Ren H, Cai K, Fang C, Ding Q, Thijs C, Blaak EE, Stehouwer CDA, Xu X, Yang H, Wang J, Wang J, Jonkers DMAE, Masclee AAM, Brix S, Li J, Arts ICW, Kristiansen K.
543	Next Generation-Targeted Amplicon Sequencing (NG-TAS): an optimised protocol and computational pipeline for cost-effective profiling of circulating tumour DNA.	1	methodological	30609936	Gao M, Callari M, Beddowes E, Sammut SJ, Grzelak M, Biggs H, Jones L, Boumertit A, Linn SC, Cortes J, Oliveira M, Baird R, Chin SF, Caldas C.
544	Contributions and Challenges of High Throughput qPCR for Determining Antimicrobial Resistance in the Environment: A Critical Review.	1	review	30609875	Waseem H, Jameel S, Ali J, Saleem Ur Rehman H, Tauseef I, Farooq U, Jamal A, Ali MI.
545	The sinonasal mycobiota in chronic rhinosinusitis and control patients.	1	not HTS	30609424	Hoggard M, Zoing M, Biswas K, Taylor MW, Douglas RG.
546	The transition to non-lead sporting ammunition and fishing weights: Review of progress and barriers to implementation.	1	review	30607717	Thomas VG, Kanstrup N, Fox AD.
547	Silencing of type II phosphatidylinositol 4-kinase ß stabilizes prostate apoptosis response-4 and induces apoptosis in cancer cells.	1	not clinical	30606737	Chaudhry S, Joshi V, Bojjireddy N, Thoh M, Sandur SK, Subrahmanyam G.
548	Changes in Synaptic Proteins Precede Neurodegeneration Markers in Preclinical Alzheimer's Disease Cerebrospinal Fluid.	1	not HTS	30606734	Lleó A, Núñez-Llaves R, Alcolea D, Chiva C, Balateu-Paños D, Colom-Cadena M, Gomez-Giro G, Muñoz L, Querol-Vilaseca M, Pegueroles J, Rami L, Lladó A, Molinuevo JL, Tainta M, Clarimón J, Spires-Jones T, Blesa R, Fortea J, Martínez-Lage P, Sánchez-Valle R, Sabidó E, Bayés À, et al.
549	Application of next-generation sequencing to detect variants of drug-resistant Mycobacterium tuberculosis: genotype-phenotype correlation.	1	not clinical	30606210	Ko DH, Lee EJ, Lee SK, Kim HS, Shin SY, Hyun J, Kim JS, Song W, Kim HS.
550	GRB7 dependent proliferation of basal-like, HER-2 positive human breast cancer cell lines is mediated in part by HER-1 signaling.	1	not clinical	30604896	Luoh SW, Wagoner W, Wang X, Hu Z, Lai X, Chin K, Sears R, Ramsey E.
551	Human cytomegalovirus genomics and transcriptomics through the lens of next-generation sequencing: revision and future challenges.	1	review	30604286	Martí-Carreras J, Maes P.
552	Draft genome and description of Cohnella massiliensis sp. nov., a new bacterial species isolated from the blood culture of a hemodialysis patient.	1	not clinical	30604014	Abou Abdallah R, Bou Khalil J, Andrieu C, Tomeï E, Armstrong N, Fournier PE, Raoult D, Bittar F.
553	Application of MALDI Biotyper System for Rapid Identification of Bacteria Isolated from a Fresh Produce Market.	1	methodological	30603962	El-Nemr IM, Mushtaha M, Sundararaju S, Fontejon C, Suleiman M, Tang P, Goktepe I, Hasan MR.
554	The Vaginal Microbiome of Transgender Men.	0		30602481	Winston McPherson G, Long T, Salipante SJ, Rongitsch JA, Hoffman NG, Stephens K, Penewit K, Greene DN.
555	Overexpression of prostate specific membrane antigen by canine hemangiosarcoma cells provides opportunity for the molecular detection of disease burdens within hemorrhagic body cavity effusions.	1	not human	30601866	Dowling M, Samuelson J, Fadl-Alla B, Pondenis HC, Byrum M, Barger AM, Fan TM.
556	Double-barrel shotgun sign.	1	not HTS	30600383	Indiran V, Kokilavani J.
557	In Vitro Comparative Analysis of Probiotic and Functional Attributes of Indigenous Isolates of Bifidobacteria.	1	not human	30600360	Achi SC, Halami PM.
558	Pathogen reservoir hypothesis investigated by analyses of the adenotonsillar and middle ear microbiota.	1	not clinical	30599284	Johnston J, Hoggard M, Biswas K, Astudillo-García C, Radcliff FJ, Mahadevan M, Douglas RG.
559	Gut microbiome changes in overweight male adults following bowel preparation.	0		30598081	Chen HM, Chen CC, Chen CC, Wang SC, Wang CL, Huang CH, Liou JS, Liu TW, Peng HL, Lin FM, Liu CY, Weng SL, Cheng CJ, Hung YF, Liao CC, Huang HD.
560	Vaginal microbiome variances in sample groups categorized by clinical criteria of bacterial vaginosis.	0		30598080	Chen HM, Chang TH, Lin FM, Liang C, Chiu CM, Yang TL, Yang T, Huang CY, Cheng YN, Chang YA, Chang PY, Weng SL.
561	Quantification of enterohemorrhagic Escherichia coli O157:H7 protein abundance by high-throughput proteome.	1	not HTS	30596662	Da Silva WM, Bei J, Amigo N, Valacco MP, Amadio A, Zhang Q, Wu X, Yu T, Larzabal M, Chen Z, Cataldi A.
562	Chronic mandibular osteomyelitis caused by Granulicatella adiacens in an immunocompetent child.	1	Case Report	30595347	Mizuki K, Morita H, Hoshina T, Taku K, Oshida K, Honda Y, Miyawaki A, Oya R, Kusuhara K.
563	Mediterraneibacter butyricigenes sp. nov., a butyrate-producing bacterium isolated from human faeces.	1	not clinical	30594982	Kim JS, Lee KC, Suh MK, Han KI, Eom MK, Lee JH, Park SH, Kang SW, Park JE, Oh BS, Yu SY, Choi SH, Lee DH, Yoon H, Kim BY, Yang SJ, Lee JS.
564	Plaque biofilm microbial diversity in infants aged 12<U+2009>months and their mothers with or without dental caries: a pilot study.	0		30594172	Tao D, Li F, Feng X, Wong MCM, Lu H.
565	Examination of metal mobilization from a gunshot by scanning acoustic microscopy, scanning electron microscopy, energy-dispersive X-ray spectroscopy, and inductively coupled plasma optical emission spectroscopy: a case report.	1	not HTS	30593288	Bilen B, Ates Alkan F, Barutcu UB, Sezen M, Unlu MB, Aghayev K.
566	First detection and identification of Candidatus Neoehrlichia mikurensis in South Korea.	1	Case Report	30592745	Jha P, Kim CM, Kim DM, Yoon NR, Jha B, Park JW, Chung JK.
567	Higher Fecal Short-Chain Fatty Acid Levels Are Associated with Gut Microbiome Dysbiosis, Obesity, Hypertension and Cardiometabolic Disease Risk Factors.	0		30591685	de la Cuesta-Zuluaga J, Mueller NT, Álvarez-Quintero R, Velásquez-Mejía EP, Sierra JA, Corrales-Agudelo V, Carmona JA, Abad JM, Escobar JS.
568	Total Fatty Acid Analysis of Human Blood Samples in One Minute by High-Resolution Mass Spectrometry.	1	not HTS	30591667	Gallego SF, Hermansson M, Liebisch G, Hodson L, Ejsing CS.
569	[Electronic cardiovascular device-associated to infective endocarditis caused by Mycobacterium mageritense].	1	not clinical	30591316	Tützer S, Posse T, Paul R, Monteserin J, Pérez H, Kaufman S.
570	Transcriptomic and proteomic host response to Aspergillus fumigatus conidia in an air-liquid interface model of human bronchial epithelium.	1	not HTS	30589860	Toor A, Culibrk L, Singhera GK, Moon KM, Prudova A, Foster LJ, Moore MM, Dorscheid DR, Tebbutt SJ.
571	Host-feeding patterns of Culex mosquitoes in Iran.	1	not human	30587194	Shahhosseini N, Friedrich J, Moosa-Kazemi SH, Sedaghat MM, Kayedi MH, Tannich E, Schmidt-Chanasit J, Lühken R.
572	Investigation of a Cluster of Sphingomonas koreensis Infections.	1	not HTS	30586509	Johnson RC, Deming C, Conlan S, Zellmer CJ, Michelin AV, Lee-Lin S, Thomas PJ, Park M, Weingarten RA, Less J, Dekker JP, Frank KM, Musser KA, McQuiston JR, Henderson DK, Lau AF, Palmore TN, Segre JA.
573	Differential ratio amplicons (R(amp) ) for the evaluation of RNA integrity extracted from complex environmental samples.	1	methodological	30585386	Cholet F, Ijaz UZ, Smith CJ.
574	Multiomic Strategies Reveal Diversity and Important Functional Aspects of Human Gut Microbiome.	1	no HTS	30584534	Ranjan R, Rani A, Finn PW, Perkins DL.
575	Detection of Innate and Artificial Mitochondrial DNA Heteroplasmy by Massively Parallel Sequencing: Considerations for Analysis.	1	review	30584415	Kim MY, Cho S, Lee JH, Seo HJ, Lee SD.
576	Evaluation of the possible persistence of potential human pathogenic bacteria in olive orchards irrigated with treated urban wastewater.	1	not human	30583171	Sofo A, Mininni AN, Fausto C, Scagliola M, Crecchio C, Xiloyannis C, Dichio B.
577	Composition Analysis and Feature Selection of the Oral Microbiota Associated with Periodontal Disease.	0		30581850	Chen WP, Chang SH, Tang CY, Liou ML, Tsai SJ, Lin YL.
578	Modulation of faecal metagenome in Crohn's disease: Role of microRNAs as biomarkers.	1	not HTS	30581271	Rojas-Feria M, Romero-García T, Fernández Caballero-Rico JÁ, Pastor Ramírez H, Avilés-Recio M, Castro-Fernandez M, Chueca Porcuna N, Romero-G<U+03CC>mez M, García F, Grande L, Del Campo JA.
579	From cfDNA to Sequencing: Workflows and Potentials.	1	methodological	30580427	Tebaldi M, Salvi S.
580	Exploring Foodborne Pathogen Ecology and Antimicrobial Resistance in the Light of Shotgun Metagenomics.	1	not clinical	30580413	Bridier A.
581	The bacterial aetiology of pleural empyema. A descriptive and comparative metagenomic study.	1	not clinical	30580031	Dyrhovden R, Nygaard RM, Patel R, Ulvestad E, Kommedal Ø.
582	Stability and resilience of the intestinal microbiota in children in daycare - a 12<U+2009>month cohort study.	0		30579350	Mortensen MS, Hebbelstrup Jensen B, Williams J, Brejnrod AD, O'Brien Andersen L, Röser D, Andreassen BU, Petersen AM, Stensvold CR, Sørensen SJ, Krogfelt KA.
583	Ketamine interactions with gut-microbiota in rats: relevance to its antidepressant and anti-inflammatory properties.	1	not human	30579332	Getachew B, Aubee JI, Schottenfeld RS, Csoka AB, Thompson KM, Tizabi Y.
584	Composition of the intestinal microbiota in extended-spectrum ß-lactamase-producing Enterobacteriaceae carriers and non-carriers in Thailand.	0		30578963	Piewngam P, Quiñones M, Thirakittiwatthana W, Yungyuen T, Otto M, Kiratisin P.
585	Integrating proteomic and phosphoproteomic data for pathway analysis in breast cancer.	1	not HTS	30577793	Ren J, Wang B, Li J.
586	Metabolomics and 16S rRNA sequencing of human colorectal cancers and adjacent mucosa.	0		30576312	Loke MF, Chua EG, Gan HM, Thulasi K, Wanyiri JW, Thevambiga I, Goh KL, Wong WF, Vadivelu J.
587	The association between methylation patterns of DNAH17 and clinicopathological factors in hepatocellular carcinoma.	1	not HTS	30575322	Fan X, Guo H, Dai B, He L, Zhou D, Lin H.
588	Patients with SATB2-associated syndrome exhibiting multiple odontomas.	1	not HTS	30575289	Kikuiri T, Mishima H, Imura H, Suzuki S, Matsuzawa Y, Nakamura T, Fukumoto S, Yoshimura Y, Watanabe S, Kinoshita A, Yamada T, Shindoh M, Sugita Y, Maeda H, Yawaka Y, Mikoya T, Natsume N, Yoshiura KI.
589	Evaluating macroscopic sex estimation methods using genetically sexed archaeological material: The medieval skeletal collection from St John's Divinity School, Cambridge.	1	not clinical	30575013	Inskip S, Scheib CL, Wohns AW, Ge X, Kivisild T, Robb J.
590	Eczema-protective probiotic alters infant gut microbiome functional capacity but not composition: sub-sample analysis from a RCT.	0		30574802	Murphy R, Morgan XC, Wang XY, Wickens K, Purdie G, Fitzharris P, Otal A, Lawley B, Stanley T, Barthow C, Crane J, Mitchell EA, Tannock GW.
591	Design and application of a novel two-amplicon approach for defining eukaryotic microbiota.	1	methodological	30572961	Popovic A, Bourdon C, Wang PW, Guttman DS, Voskuijl W, Grigg ME, Bandsma RHJ, Parkinson J.
592	Case report of Actinomyces turicensis meningitis as a complication of purulent mastoiditis.	1	Case Report	30572823	Kocsis B, Tiszlavicz Z, Jakab G, Brassay R, Orbán M, Sárkány Á, Szabó D.
593	Different host factors are associated with patterns in bacterial and fungal gut microbiota in Slovenian healthy cohort.	0		30571698	Mahnic A, Rupnik M.
594	Molecular epidemiology of 16S rRNA methyltransferase in Brazil: RmtG in Klebsiella aerogenes ST93 (CC4).	1	not clinical	30569971	Passarelli-Araujo H, Palmeiro JK, Moharana KC, Pedrosa-Silva F, Dalla-Costa LM, Venancio TM.
595	Disease-modifying therapies alter gut microbial composition in MS.	0		30568995	Katz Sand I, Zhu Y, Ntranos A, Clemente JC, Cekanaviciute E, Brandstadter R, Crabtree-Hartman E, Singh S, Bencosme Y, Debelius J, Knight R, Cree BAC, Baranzini SE, Casaccia P.
596	Gut microbiota composition and functional changes in inflammatory bowel disease and irritable bowel syndrome.	0		30567928	Vich Vila A, Imhann F, Collij V, Jankipersadsing SA, Gurry T, Mujagic Z, Kurilshikov A, Bonder MJ, Jiang X, Tigchelaar EF, Dekens J, Peters V, Voskuil MD, Visschedijk MC, van Dullemen HM, Keszthelyi D, Swertz MA, Franke L, Alberts R, Festen EAM, Dijkstra G, Masclee AAM, et al.
597	Fungal pathogens pose a potential threat to animal and plant health in desertified and pika-burrowed alpine meadows on the Tibetan Plateau.	1	not HTS	30566369	Li Y, Jiang L, Lv W, Cui S, Zhang L, Wang Q, Meng F, Li B, Liu P, Suonan J, Renzeng W, Li X, Luo C, Zhang Z, Dorji T, Wang Y, Wang S.
598	Association of Mutations Contributing to Clonal Hematopoiesis With Prognosis in Chronic Ischemic Heart Failure.	1	not HTS	30566180	Dorsheimer L, Assmus B, Rasper T, Ortmann CA, Ecke A, Abou-El-Ardat K, Schmid T, Brüne B, Wagner S, Serve H, Hoffmann J, Seeger F, Dimmeler S, Zeiher AM, Rieger MA.
599	Feasibility of shotgun metagenomics to assess microbial ecology of pediatric tracheostomy tubes.	1	not human	30565684	Wang JC, Bergeron M, Andersen H, Tikhtman R, Haslam D, Hunter T, Herr AB, de Alarcon A.
600	Alterations in the gut microbiota and metabolite profiles of thyroid carcinoma patients.	0		30565661	Feng J, Zhao F, Sun J, Lin B, Zhao L, Liu Y, Jin Y, Li S, Li A, Wei Y.
601	Effects of urbanization on the foraging ecology and microbiota of the generalist seabird Larus argentatus.	1	not human	30562368	Fuirst M, Veit RR, Hahn M, Dheilly N, Thorne LH.
602	THE STRUCTURE OF THE INTESTINAL MICROBIOTA AND THE FREQUENCY OF DETECTION OF PATHOGENICITY GENES (STXI, STX2, BFP) IN ESCHERICHIA COLI WITH NORMAL ENZYMATIC ACTIVITY ISOLATED FROM CHILDREN DURING THE FIRST YEAR OF LIFE.	1	not clinical	30561943	Ivanova EI, Rvchkov LV, Nemchenko UM, Bukharova EY, Savelkaeva MV, Dzhioev YP.
603	Identification of Lonepinella sp. in Koala Bite Wound Infections, Queensland, Australia.	1	not human	30561297	Sinclair HA, Chapman P, Omaleki L, Bergh H, Turni C, Blackall P, Papacostas L, Braslins P, Sowden D, Nimmo GR.
604	Oral microbiomes in children with asthma and dental caries.	0		30561093	Cherkasov SV, Popova LY, Vivtanenko TV, Demina RR, Khlopko YA, Balkin AS, Plotnikov AO.
605	Molecular characterization of methicillin-resistant Staphylococcus aureus isolates from rural community settings in Trinidad and Tobago.	1	not clinical	30560823	Vire FP, Akpaka PE, Unakal C.
606	Averaging Strategy To Reduce Variability in Target-Decoy Estimates of False Discovery Rate.	1	methodological	30560673	Keich U, Tamura K, Noble WS.
607	Genomic landscape and evolutionary trajectories of ovarian cancer precursor lesions.	1	not clinical	30560554	Wu RC, Wang P, Lin SF, Zhang M, Song Q, Chu T, Wang BG, Kurman RJ, Vang R, Kinzler K, Tomasetti C, Jiao Y, Shih IM, Wang TL.
608	Signatures within the esophageal microbiome are associated with host genetics, age, and disease.	0		30558669	Deshpande NP, Riordan SM, Castaño-Rodríguez N, Wilkins MR, Kaakoush NO.
609	Simple statistical identification and removal of contaminant sequences in marker-gene and metagenomics data.	1	methodological	30558668	Davis NM, Proctor DM, Holmes SP, Relman DA, Callahan BJ.
610	Whole-genome of Mexican-crAssphage isolated from the human gut microbiome.	1	not clinical	30558657	Cervantes-Echeverría M, Equihua-Medina E, Cornejo-Granados F, Hernández-Reyna A, Sánchez F, López-Contreras BE, Canizales-Quinteros S, Ochoa-Leyva A.
611	Endogenous endophthalmitis caused by a multidrug-resistant hypervirulent Klebsiella pneumoniae strain belonging to a novel single locus variant of ST23: first case report in China.	1	Case Report	30558549	Xu M, Li A, Kong H, Zhang W, Chen H, Fu Y, Fu Y.
612	Ascitic Bacterial Composition Is Associated With Clinical Outcomes in Cirrhotic Patients With Culture-Negative and Non-neutrocytic Ascites.	1	not HTS	30555804	Chen Y, Guo J, Shi D, Fang D, Chen C, Li L.
613	Ralstonia mannitolilytica bacteraemia: a case report and literature review.	1	Case Report	30555144	Boattini M, Bianco G, Biancone L, Cavallo R, Costa C.
614	Elizabethkingia miricola infection in Chinese spiny frog (Quasipaa spinosa).	1	not human	30554477	Lei XP, Yi G, Wang KY, OuYang P, Chen F, Huang XL, Huang C, Lai WM, Zhong ZJ, Huo CL, Yang ZX.
615	Deep sequencing salivary proteins for periodontitis using proteomics.	1	not HTS	30554327	Shin MS, Kim YG, Shin YJ, Ko BJ, Kim S, Kim HD.
616	Microbial patterns in patients with histamine intolerance.	0		30552302	Schink M, Konturek PC, Tietz E, Dieterich W, Pinzer TC, Wirtz S, Neurath MF, Zopf Y.
617	Treatment of Active Crohn's Disease With an Ordinary Food-based Diet That Replicates Exclusive Enteral Nutrition.	0		30550821	Svolos V, Hansen R, Nichols B, Quince C, Ijaz UZ, Papadopoulou RT, Edwards CA, Watson D, Alghamdi A, Brejnrod A, Ansalone C, Duncan H, Gervais L, Tayler R, Salmond J, Bolognini D, Klopfleisch R, Gaya DR, Milling S, Russell RK, Gerasimidis K.
618	Human native endocarditis caused by Streptococcus canis-a case report.	1	Case Report	30549135	Mališová B, Šantavý P, Lovecková Y, Hladký B, Kotásková I, Pol J, Lonský V, Nemec P, Freiberger T.
619	Gut microbiota in patients after surgical treatment for colorectal cancer.	0		30548192	Jin Y, Liu Y, Zhao L, Zhao F, Feng J, Li S, Chen H, Sun J, Zhu B, Geng R, Wei Y.
620	Impact of CFTR modulation with Ivacaftor on Gut Microbiota and Intestinal Inflammation.	0		30546102	Ooi CY, Syed SA, Rossi L, Garg M, Needham B, Avolio J, Young K, Surette MG, Gonska T.
621	High-throughput screening of bacterial pathogens in clinical specimens using 16S rDNA qPCR and fragment analysis.	1	methodological	30545581	Wagner K, Springer B, Pires VP, Keller PM.
622	A comparative study of the gut microbiota in immune-mediated inflammatory diseases-does a common dysbiosis exist?	0		30545401	Forbes JD, Chen CY, Knox NC, Marrie RA, El-Gabalawy H, de Kievit T, Alfa M, Bernstein CN, Van Domselaar G.
623	Gut microbiota dysbiosis in male patients with chronic traumatic complete spinal cord injury.	0		30545398	Zhang C, Zhang W, Zhang J, Jing Y, Yang M, Du L, Gao F, Gong H, Chen L, Li J, Liu H, Qin C, Jia Y, Qiao J, Wei B, Yu Y, Zhou H, Liu Z, Yang D, Li J.
624	The Dietary Intervention of Transgenic Low-Gliadin Wheat Bread in Patients with Non-Celiac Gluten Sensitivity (NCGS) Showed No Differences with Gluten Free Diet (GFD) but Provides Better Gut Microbiota Profile.	1	not human	30545051	Haro C, Villatoro M, Vaquero L, Pastor J, Giménez MJ, Ozuna CV, Sánchez-León S, García-Molina MD, Segura V, Comino I, Sousa C, Vivas S, Landa BB, Barro F.
625	Effect of Marine Microalga Chlorella pyrenoidosa Ethanol Extract on Lipid Metabolism and Gut Microbiota Composition in High-Fat Diet-Fed Rats.	1	not human	30544856	Wan X, Li T, Liu D, Chen Y, Liu Y, Liu B, Zhang H, Zhao C.
626	Next Generation Sequencing in Molecular Diagnosis of Lynch Syndrome - a Pilot Study Using New Stratification Criteria.	1	not HTS	30543514	Kašubová I, Holubeková V, Janíková K, Vánová B, Snahnicanová Z, Kalman M, Plank L, Lasabová Z.
627	Exposure to N-chlorotaurine induces oxidative stress responses in Aspergillus fumigatus.	1	not clinical	30543319	Sheehan G, Nagl M, Kavanagh K.
628	DNA Binding and Molecular Dynamic Studies of Polycyclic Tetramate Macrolactams (PTM) with Potential Anticancer Activity Isolated from a Sponge-Associated Streptomyces zhaozhouensis subsp. mycale subsp. nov.	1	not clinical	30542952	Dhaneesha M, Hasin O, Sivakumar KC, Ravinesh R, Naman CB, Carmeli S, Sajeevan TP.
629	Subgingival Microbial Changes During the First 3 Months of Fixed Appliance Treatment in Female Adult Patients.	0		30542916	Guo R, Liu H, Li X, Yang Q, Jia L, Zheng Y, Li W.
630	Identification of Porphyromonas isolates from clinical origin using MALDI-TOF Mass Spectrometry.	1	not HTS	30541687	Zamora-Cintas M, Marín M, Quiroga L, Martínez A, Fernández-Chico MA, Bouza E, Rodríguez-Sánchez B, Alcalá L.
631	Routine use of MALDI-TOF MS for anaerobic bacterial identification in clinical microbiology.	1	not HTS	30541686	Shannon S, Kronemann D, Patel R, Schuetz AN.
632	Identification and characterization of the causative triatomine bugs of anaphylactic shock in Zhanjiang, China.	1	not human	30541628	Huang YL, Huang DN, Wu WH, Yang F, Zhang XM, Wang M, Tang YJ, Zhang Q, Peng LF, Zhang RL.
633	Detection of Wolbachia and different trypanosome species in Glossina palpalis palpalis populations from three sleeping sickness foci of southern Cameroon.	1	not clinical	30541614	Kanté ST, Melachio T, Ofon E, Njiokou F, Simo G.
634	Diet, physical activity and screen time but not body mass index are associated with the gut microbiome of a diverse cohort of college students living in university housing: a cross-sectional study.	0		30541450	Whisner CM, Maldonado J, Dente B, Krajmalnik-Brown R, Bruening M.
635	Specific Microbiota Dynamically Regulate the Bidirectional Gut-Brain Axis Communications in Mice Fed Meat Protein Diets.	1	not human	30541283	Xie Y, Zhou G, Wang C, Xu X, Li C.
636	Agnostic Pathway/Gene Set Analysis of Genome-Wide Association Data Identifies Associations for Pancreatic Cancer.	1	not HTS	30541042	Walsh N, Zhang H, Hyland PL, Yang Q, Mocci E, Zhang M, Childs EJ, Collins I, Wang Z, Arslan AA, Beane-Freeman L, Bracci PM, Brennan P, Canzian F, Duell EJ, Gallinger S, Giles GG, Goggins M, Goodman GE, Goodman PJ, Hung RJ, Kooperberg C, et al.
637	Characterisation of plasmid-mediated rmtB-1 in Enterobacteriaceae clinical isolates from São Paulo, Brazil.	1	not clinical	30540076	Cassu-Corsi D, Martins WM, Nicoletti AG, Almeida LG, Vasconcelos AT, Gales AC.
638	Shotgun Proteomic Profiling of Bloodborne Nanoscale Extracellular Vesicles.	1	not HTS	30539460	Heinzelman P, Powers DN, Wohlschlegel JA, John V.
639	Scavager: A Versatile Postsearch Validation Algorithm for Shotgun Proteomics Based on Gradient Boosting.	1	methodological	30537264	Ivanov MV, Levitsky LI, Bubis JA, Gorshkov MV.
640	Virus genotyping by massive parallel amplicon sequencing: adenovirus and enterovirus in the Norwegian MIDIA study.	1	not HTS	30537228	Cinek O, Kramna L, Mazankova K, Kunteová K, Chudá K, C J Claas E, Stene LC, Tapia G.
641	Effects of short-term endurance exercise on gut microbiota in elderly men.	0		30536648	Taniguchi H, Tanisawa K, Sun X, Kubo T, Hoshino Y, Hosokawa M, Takeyama H, Higuchi M.
642	Intestinal Microbiota Is Altered in Patients with Gastric Cancer from Shanxi Province, China.	0		30535886	Qi YF, Sun JN, Ren LF, Cao XL, Dong JH, Tao K, Guan XM, Cui YN, Su W.
643	Human leukemia cells (HL-60) proteomic and biological signatures underpinning cryo-damage are differentially modulated by novel cryo-additives.	1	not HTS	30535373	Al-Otaibi NAS, Cassoli JS, Martins-de-Souza D, Slater NKH, Rahmoune H.
644	In Silico and Experimental Evaluation of Primer Sets for Species-Level Resolution of the Vaginal Microbiota Using 16S Ribosomal RNA Gene Sequencing.	1	methodological	30535155	Van Der Pol WJ, Kumar R, Morrow CD, Blanchard EE, Taylor CM, Martin DH, Lefkowitz EJ, Muzny CA.
645	AsChip: A High-Throughput qPCR Chip for Comprehensive Profiling of Genes Linked to Microbial Cycling of Arsenic.	1	methodological	30532956	Zhao Y, Su JQ, Ye J, Rensing C, Tardif S, Zhu YG, Brandt KK.
646	Gut microbiome structure and metabolic activity in inflammatory bowel disease.	0		30531976	Franzosa EA, Sirota-Madi A, Avila-Pacheco J, Fornelos N, Haiser HJ, Reinker S, Vatanen T, Hall AB, Mallick H, McIver LJ, Sauk JS, Wilson RG, Stevens BW, Scott JM, Pierce K, Deik AA, Bullock K, Imhann F, Porter JA, Zhernakova A, Fu J, Weersma RK, et al.
647	Specific Bacteria and Metabolites Associated With Response to Fecal Microbiota Transplantation in Patients With Ulcerative Colitis.	0		30529583	Paramsothy S, Nielsen S, Kamm MA, Deshpande NP, Faith JJ, Clemente JC, Paramsothy R, Walsh AJ, van den Bogaerde J, Samuel D, Leong RWL, Connor S, Ng W, Lin E, Borody TJ, Wilkins MR, Colombel JF, Mitchell HM, Kaakoush NO.
648	A novel approach for the identification and phylogenetic delineation of human Mycoplasma species and strains using genomic segment sequence analysis.	1	methodological	30529087	Roachford OSE, Nelson KE, Mohapatra BR.
649	Bifidobacterium infantis M-63 improves mental health in victims with irritable bowel syndrome developed after a major flood disaster.	1	not clinical	30525951	Ma ZF, Yusof N, Hamid N, Lawenko RM, Mohammad WMZW, Liong MT, Sugahara H, Odamaki T, Xiao J, Lee YY.
650	ComPIL 2.0: An Updated Comprehensive Metaproteomics Database.	1	not HTS	30525664	Park SKR, Jung T, Thuy-Boun PS, Wang AY, Yates JR 3rd, Wolan DW.
651	Pathogenic TERT promoter variants in telomere diseases.	1	not clinical	30523342	Gutierrez-Rodrigues F, Donaires FS, Pinto A, Vicente A, Dillon LW, Clé DV, Santana BA, Pirooznia M, Ibanez MDPF, Townsley DM, Kajigaya S, Hourigan CS, Cooper JN, Calado RT, Young NS.
652	Species Typing of Nontuberculous Mycobacteria by Use of Deoxyribozyme Sensors.	1	not clinical	30523201	Wood HN, Sidders AE, Brumsey LE, Morozkin ES, Gerasimova YV, Rohde KH.
653	Viability-based quantification of antibiotic resistance genes and human fecal markers in wastewater effluent and receiving waters.	1	not human	30522032	Eramo A, Morales Medina WR, Fahrenfeld NL.
654	The promises and risks of probiotic Bacillus species.	1	not clinical	30521647	Jezewska-Frackowiak J, Seroczynska K, Banaszczyk J, Jedrzejczak G, Zylicz-Stachula A, Skowron PM.
655	Microbiota control acute arterial inflammation and neointimal hyperplasia development after arterial injury.	1	not human	30521585	Wun K, Theriault BR, Pierre JF, Chen EB, Leone VA, Harris KG, Xiong L, Jiang Q, Spedale M, Eskandari OM, Chang EB, Ho KJ.
656	USA300 Staphylococcus aureus persists on multiple body sites following an infection.	1	not HTS	30518317	Read TD, Petit RA 3rd, Yin Z, Montgomery T, McNulty MC, David MZ.
657	An alternative storage method for characterization of the intestinal microbiota through next generation sequencing.	1	methodological	30517247	Ribeiro RM, Souza-Basqueira M, Oliveira LC, Salles FC, Pereira NB, Sabino EC.
658	Comparative proteomic study of dog and human saliva.	1	not HTS	30513116	Sanguansermsri P, Jenkinson HF, Thanasak J, Chairatvit K, Roytrakul S, Kittisenachai S, Puengsurin D, Surarit R.
659	Nanopore sequencing: An enrichment-free alternative to mitochondrial DNA sequencing.	1	methodological	30511783	Zascavage RR, Thorson K, Planz JV.
660	Acute Exercise Increases the Expression of KIR2DS4 by Promoter Demethylation in NK Cells.	1	not clinical	30508863	Schenk A, Pulverer W, Koliamitra C, Bauer CJ, Ilic S, Heer R, Schier R, Schick V, Böttiger BW, Gerhäuser C, Bloch W, Zimmer P.
661	Microbial biomarkers of common tongue coatings in patients with gastric cancer.	0		30508628	Xu J, Xiang C, Zhang C, Xu B, Wu J, Wang R, Yang Y, Shi L, Zhang J, Zhan Z.
662	The biofilm in bacterial vaginosis: implications for epidemiology, diagnosis and treatment: 2018 update.	1	review	30507674	Verstraelen H, Swidsinski A.
663	Novel BRCA1 Large Genomic Rearrangements in Italian Breast/Ovarian Cancer Patients.	1	not HTS	30506513	Rizza R, Hackmann K, Paris I, Minucci A, De Leo R, Schrock E, Urbani A, Capoluongo E, Gelli G, Concolino P.
664	Multiplex Ligation-Dependent Probe Amplification (MLPA) for Prenatal Diagnosis of Common Aneuploidies.	1	not HTS	30506197	Schouten J, van Vught P, Galjaard RJ.
665	Isolation of a Capnophilic and Extended-Spectrum ß-Lactamase-Producing Proteus mirabilis Strain from the Urine of an Octogenarian Male Patient with Acute Pyelonephritis.	1	not clinical	30504644	Soga E, Akiyama M, Ohsaki Y, Hayashi W, Matsumoto T, Oana K, Nagano N, Kawakami Y.
666	The role of gut microbiome and its interaction with arsenic exposure in carotid intima-media thickness in a Bangladesh population.	0		30503971	Wu F, Yang L, Islam MT, Jasmine F, Kibriya MG, Nahar J, Barmon B, Parvez F, Sarwar G, Ahmed A, Eunus M, Islam T, Slavkovich V, Hu J, Li H, Graziano JH, Pei Z, Ahsan H, Chen Y.
667	Sex, Microbes, and Polycystic Ovary Syndrome.	1	review	30503354	Thackray VG.
668	Comparative decay of sewage-associated marker genes in beach water and sediment in a subtropical region.	1	not human	30500686	Ahmed W, Zhang Q, Kozak S, Beale D, Gyawali P, Sadowsky MJ, Simpson S.
669	The human allicin-proteome: S-thioallylation of proteins by the garlic defence substance allicin and its biological effects.	1	not HTS	30500420	Gruhlke MCH, Antelmann H, Bernhardt J, Kloubert V, Rink L, Slusarenko AJ.
670	Selective Enrichment and Quantification of N-Terminal Glycine Peptides via Sortase A Mediated Ligation.	1	not clinical	30500165	Cao T, Lv J, Zhang L, Yan G, Lu H.
671	Emergence of Enterobacteriaceae co-producing CTX-M-15, ArmA and PMQR in Poland.	1	not clinical	30499638	Piekarska K, Zacharczuk K, Wolkowicz T, Wolaniuk N, Rzeczkowska M, Gierczynski R.
672	Altered gut microbiota after traumatic splenectomy is associated with endotoxemia.	0		30498207	Zhu H, Liu Y, Li S, Jin Y, Zhao L, Zhao F, Feng J, Yan W, Wei Y.
673	Serious chronic disease of the cervical spine and trauma in a young female from the middle ages (Czech Republic).	1	Case Report	30497062	Kalová K, Boberová K, Prichystalová R, Novácek J, Jarošová I, Zikmund T, Kaiser J, Kyselicová K, Šebest L, Baldovic M, Frtús A, Sikora M, Allentoft ME.
674	Multispacer sequence typing of Coxiella burnetii DNA from removed prosthetic heart valve material discloses first human case of infective endocarditis caused by MST_18.	1	Case Report	30496850	Nielsen SY, Nørskov-Lauritsen N.
675	High abundances of class 1 integrase and sulfonamide resistance genes, and characterisation of class 1 integron gene cassettes in four urban wetlands in Nigeria.	1	not clinical	30496274	Adelowo OO, Helbig T, Knecht C, Reincke F, Mäusezahl I, Müller JA.
676	Discovery and Quantification of Nonhuman Proteins in Human Milk.	1	not HTS	30489082	Zhu J, Garrigues L, Van den Toorn H, Stahl B, Heck AJR.
677	Integrated Eutopic Endometrium and Non-Depleted Serum Quantitative Proteomic Analysis Identifies Candidate Serological Markers of Endometriosis.	1	not HTS	30488576	Manousopoulou A, Hamdan M, Fotopoulos M, Garay-Baquero DJ, Teng J, Garbis SD, Cheong Y.
678	Integrated Microfluidic System for Rapid DNA Fingerprint Analysis: A Miniaturized Integrated DNA Analysis System (MiDAS)-Swab Sample-In to DNA Profile-Out.	1	methodological	30488395	Yang J, Hurth C, Nordquist A, Smith S, Zenhausern F.
679	Gut Microbiome and Plasma Microbiome-Related Metabolites in Patients With Decompensated and Compensated Heart Failure.	0		30487369	Hayashi T, Yamashita T, Watanabe H, Kami K, Yoshida N, Tabata T, Emoto T, Sasaki N, Mizoguchi T, Irino Y, Toh R, Shinohara M, Okada Y, Ogawa W, Yamada T, Hirata KI.
680	Deep-sea anthropogenic macrodebris harbours rich and diverse communities of bacteria and archaea.	1	not human	30485275	Woodall LC, Jungblut AD, Hopkins K, Hall A, Robinson LF, Gwinnett C, Paterson GLJ.
681	Effect of tris(2-carboxyethyl)phosphine and tertiary butyl alcohol on the performance of convection polymerase chain reaction.	1	methodological	30484105	Kim TH, Song K, Hwang HJ, Kim JH.
682	Integrated Identification and Quantification Error Probabilities for Shotgun Proteomics.	1	not HTS	30482846	The M, Käll L.
683	Supragingival Plaque Microbiome Ecology and Functional Potential in the Context of Health and Disease.	0		30482830	Espinoza JL, Harkins DM, Torralba M, Gomez A, Highlander SK, Jones MB, Leong P, Saffery R, Bockmann M, Kuelbs C, Inman JM, Hughes T, Craig JM, Nelson KE, Dupont CL.
684	Microbial life beyond the grave: 16S rRNA gene-based metagenomic analysis of bacteria diversity and their functional profiles in cemetery environments.	1	not clinical	30481710	Abia ALK, Alisoltani A, Ubomba-Jaswa E, Dippenaar MA.
685	Alterations of the gut microbiome and plasma proteome in Chinese patients with adolescent idiopathic scoliosis.	0		30481617	Shen N, Chen N, Zhou X, Zhao B, Huang R, Liang J, Yang X, Chen M, Song Y, Du Q.
686	Urinary tract infection caused by a small colony variant form of capnophilic Escherichia coli leading to misidentification and non-reactions in antimicrobial susceptibility tests.	1	not clinical	30479752	Park YJ, Le Phuong N, Pinto NA, Kwon MJ, D'Souza R, Byun JH, Sung H, Yong D.
687	Characterization of fungal dysbiosis in Japanese patients with inflammatory bowel disease.	1	not HTS	30478724	Imai T, Inoue R, Kawada Y, Morita Y, Inatomi O, Nishida A, Bamba S, Kawahara M, Andoh A.
688	Ultra-deep amplicon sequencing indicates absence of low-grade mosaicism with normal cells in patients with type-1 NF1 deletions.	1	not clinical	30478644	Summerer A, Schäfer E, Mautner VF, Messiaen L, Cooper DN, Kehrer-Sawatzki H.
689	Interpersonal Variations in Gut Microbiota Profiles Supersedes the Effects of Differing Fecal Storage Conditions.	1	not human	30478355	Bundgaard-Nielsen C, Hagstrøm S, Sørensen S.
690	Short- and long-term impacts of azithromycin treatment on the gut microbiota in children: A double-blind, randomized, placebo-controlled trial.	0		30478001	Wei S, Mortensen MS, Stokholm J, Brejnrod AD, Thorsen J, Rasmussen MA, Trivedi U, Bisgaard H, Sørensen SJ.
691	The murine vaginal microbiota and its perturbation by the human pathogen group B Streptococcus.	1	not human	30477439	Vrbanac A, Riestra AM, Coady A, Knight R, Nizet V, Patras KA.
692	Phylogenetic analysis of West Nile Virus in Maricopa County, Arizona: Evidence for dynamic behavior of strains in two major lineages in the American Southwest.	1	not clinical	30475820	Hepp CM, Cocking JH, Valentine M, Young SJ, Damian D, Samuels-Crow KE, Sheridan K, Fofanov VY, Furstenau TN, Busch JD, Erickson DE, Lancione RC, Smith K, Will J, Townsend J, Keim PS, Engelthaler DM.
693	Grading system for periodontitis by analyzing levels of periodontal pathogens in saliva.	1	methodological	30475813	Kim EH, Joo JY, Lee YJ, Koh JK, Choi JH, Shin Y, Cho J, Park E, Kang J, Lee K, Bhak J, Kim BC, Lee JY.
694	Enteric fungal microbiota dysbiosis and ecological alterations in colorectal cancer.	1	not HTS	30472682	Coker OO, Nakatsu G, Dai RZ, Wu WKK, Wong SH, Ng SC, Chan FKL, Sung JJY, Yu J.
695	Epidemiology of gunshot wounds to the hand.	1	not human	30472073	Hutchinson AJ, Kusnezov NA, Dunn JC, Rensing N, Prabhakar G, Pirela-Cruz MA.
696	Deep amplicon sequencing as a powerful new tool to screen for sequence polymorphisms associated with anthelmintic resistance in parasitic nematode populations.	1	methodological	30471287	Avramenko RW, Redman EM, Melville L, Bartley Y, Wit J, Queiroz C, Bartley DJ, Gilleard JS.
697	The prevalence rate of periodontal pathogens and its association with oral squamous cell carcinoma.	0		30470868	Chang C, Geng F, Shi X, Li Y, Zhang X, Zhao X, Pan Y.
698	Differential clustering of fecal and mucosa-associated microbiota in 'healthy' individuals.	0		30467977	Carstens A, Roos A, Andreasson A, Magnuson A, Agréus L, Halfvarson J, Engstrand L.
699	The prevalence and transcriptional activity of the mucosal microbiota of ulcerative colitis patients.	0		30467421	Moen AEF, Lindstrøm JC, Tannæs TM, Vatn S, Ricanek P, Vatn MH, Jahnsen J; IBD-Character Consortium..
700	Lung inflammation and disease: A perspective on microbial homeostasis and metabolism.	1	review	30466159	Mendez R, Banerjee S, Bhattacharya SK, Banerjee S.
701	The human olfactory cleft mucus proteome and its age-related changes.	1	not HTS	30464187	Yoshikawa K, Wang H, Jaen C, Haneoka M, Saito N, Nakamura J, Adappa ND, Cohen NA, Dalton P.
702	Impact of Amoxicillin-Clavulanate followed by Autologous Fecal Microbiota Transplantation on Fecal Microbiome Structure and Metabolic Potential.	0		30463925	Bulow C, Langdon A, Hink T, Wallace M, Reske KA, Patel S, Sun X, Seiler S, Jones S, Kwon JH, Burnham CA, Dantas G, Dubberke ER.
703	Variations in oral microbiome profiles in rheumatoid arthritis and osteoarthritis with potential biomarkers for arthritis screening.	0		30459400	Chen B, Zhao Y, Li S, Yang L, Wang H, Wang T, Bin Shi, Gai Z, Heng X, Zhang C, Yang J, Zhang L.
704	Diagnostic Potential and Interactive Dynamics of the Colorectal Cancer Virome.	1	not HTS	30459201	Hannigan GD, Duhaime MB, Ruffin MT 4th, Koumpouras CC, Schloss PD.
705	Improving deep proteome and PTMome coverage using tandem HILIC-HPRP peptide fractionation strategy.	1	not HTS	30456605	Sun Z, Ji F, Jiang Z, Li L.
706	Intestinal Microbiome in Irritable Bowel Syndrome before and after Gut-Directed Hypnotherapy.	0		30453528	Peter J, Fournier C, Keip B, Rittershaus N, Stephanou-Rieser N, Durdevic M, Dejaco C, Michalski M, Moser G.
707	Obesity shows preserved plasma proteome in large independent clinical cohorts.	1	not HTS	30451909	Cominetti O, Núñez Galindo A, Corthésy J, Valsesia A, Irincheeva I, Kussmann M, Saris WHM, Astrup A, McPherson R, Harper ME, Dent R, Hager J, Dayon L.
708	IL23R-Protective Coding Variant Promotes Beneficial Bacteria and Diversity in the Ileal Microbiome in Healthy Individuals Without Inflammatory Bowel Disease.	1	not clinical	30445599	Zakrzewski M, Simms LA, Brown A, Appleyard M, Irwin J, Waddell N, Radford-Smith GL.
709	Association of non-tuberculous mycobacteria with Mycobacterium leprae in environment of leprosy endemic regions in India.	1	not clinical	30445113	Turankar RP, Singh V, Gupta H, Pathak VK, Ahuja M, Singh I, Lavania M, Dinda AK, Sengupta U.
710	Characterization of human breast tissue microbiota from core needle biopsies through the analysis of multi hypervariable 16S-rRNA gene regions.	1	methodological	30442969	Costantini L, Magno S, Albanese D, Donati C, Molinari R, Filippone A, Masetti R, Merendino N.
711	Selective colonization ability of human fecal microbes in different mouse gut environments.	1	not human	30442907	Zhou W, Chow KH, Fleming E, Oh J.
712	Integrated Bacterial Identification and Antimicrobial Susceptibility Testing for Polymicrobial Infections Using Digital PCR and Digital High-Resolution Melt in a Microfluidic Array Platform.	1	methodological	30441544	Athamanolap P, Hsieh K, Wang AT.
713	[Study of de novo point mutations in known genes among patients with unexplained intellectual disability or developmental delay].	1	not clinical	30440138	Gao ZJ, Jiang Q, Chen XL, Chen Q, Ji XN, Mao YY, Feng S, Dong JJ, Xu KM.
714	Evaluation of gastric microbiome and metagenomic function in patients with intestinal metaplasia using 16S rRNA gene sequencing.	0		30440093	Park CH, Lee AR, Lee YR, Eun CS, Lee SK, Han DS.
715	The first reported case of pelvic inflammatory disease caused by Actinobaculum massiliense.	1	Case Report	30439470	Carrillo-Ávila JA, Bonilla-García L, Navarro-Marí JM, Gutiérrez-Fernández J.
716	Targeted Quantitative Profiling of GTP-Binding Proteins in Cancer Cells Using Isotope-Coded GTP Probes.	1	not HTS	30433760	Cai R, Huang M, Wang Y.
717	Roles of Small GTPases in Acquired Tamoxifen Resistance in MCF-7 Cells Revealed by Targeted, Quantitative Proteomic Analysis.	1	not HTS	30431262	Huang M, Wang Y.
718	Specific Members of the Gut Microbiota are Reliable Biomarkers of Irradiation Intensity and Lethality in Large Animal Models of Human Health.	1	not human	30430918	Carbonero F, Mayta A, Bolea M, Yu JZ, Lindeblad M, Lyubimov A, Neri F, Szilagyi E, Smith B, Halliday L, Bartholomew A.
719	Fecal chromogranins and secretogranins are linked to the fecal and mucosal intestinal bacterial composition of IBS patients and healthy subjects.	0		30429499	Sundin J, Stridsberg M, Tap J, Derrien M, Le Nevé B, Doré J, Törnblom H, Simrén M, Öhman L.
720	Effects of xylitol-containing chewing gum on the oral microbiota.	0		30429438	Takeuchi K, Asakawa M, Hashiba T, Takeshita T, Saeki Y, Yamashita Y.
721	Evaluation of the CosmosID Bioinformatics Platform for Prosthetic Joint-Associated Sonicate Fluid Shotgun Metagenomic Data Analysis.	1	methodological	30429253	Yan Q, Wi YM, Thoendel MJ, Raval YS, Greenwood-Quaintance KE, Abdel MP, Jeraldo PR, Chia N, Patel R.
722	Mycobacterium talmoniae, a Potential Pulmonary Pathogen Isolated from Multiple Patients with Bronchiectasis in the United States, Including the First Case of Clinical Disease in a Patient with Cystic Fibrosis.	1	Case Report	30429252	Vasireddy R, Vasireddy S, Brown-Elliott BA, Greninger AL, Davidson RM, Ard KL, Turenne CY, Wallace RJ Jr.
723	Evaluation of matrix-assisted laser desorption/ionization time-of-flight mass spectrometry for identifying Burkholderia pseudomallei and Burkholderia thailandensis isolates.	1	not HTS	30426332	Li J, Hu W, Zhang F, Li M, Rao C, Lu W.
724	Identifying and Predicting Novelty in Microbiome Studies.	1	methodological	30425147	Su X, Jing G, McDonald D, Wang H, Wang Z, Gonzalez A, Sun Z, Huang S, Navas J, Knight R, Xu J.
725	Succession and persistence of microbial communities and antimicrobial resistance genes associated with International Space Station environmental surfaces.	1	not human	30424821	Singh NK, Wood JM, Karouia F, Venkateswaran K.
726	Whole-genome epidemiology, characterisation, and phylogenetic reconstruction of Staphylococcus aureus strains in a paediatric hospital.	1	not clinical	30424799	Manara S, Pasolli E, Dolce D, Ravenni N, Campana S, Armanini F, Asnicar F, Mengoni A, Galli L, Montagnani C, Venturini E, Rota-Stabelli O, Grandi G, Taccetti G, Segata N.
727	An Open-Labeled Study on Fecal Microbiota Transfer in Irritable Bowel Syndrome Patients Reveals Improvement in Abdominal Pain Associated with the Relative Abundance of Akkermansia Muciniphila.	0		30423561	Cruz-Aguliar RM, Wantia N, Clavel T, Vehreschild MJGT, Buch T, Bajbouj M, Haller D, Busch D, Schmid RM, Stein-Thoeringer CK.
728	PTMiner: Localization and Quality Control of Protein Modifications Detected in an Open Search and Its Application to Comprehensive Post-translational Modification Characterization in Human Proteome.	1	not HTS	30420486	An Z, Zhai L, Ying W, Qian X, Gong F, Tan M, Fu Y.
729	Prevalence and transmission of antibiotic resistance and microbiota between humans and water environments.	1	not human	30420129	Zhou ZC, Feng WQ, Han Y, Zheng J, Chen T, Wei YY, Gillings M, Zhu YG, Chen H.
730	Iron deficiency anemia-related gut microbiota dysbiosis in infants and young children: A pilot study.	0		30418043	Muleviciene A, D'Amico F, Turroni S, Candela M, Jankauskiene A.
731	Composition of gut microbiota and its association with body mass index and lifestyle factors in a cohort of 7-18 years old children from the American Gut Project.	0		30417607	Bai J, Hu Y, Bruner DW.
732	Next-generation amplicon TRB locus sequencing can overcome limitations of flow-cytometric Vß expression analysis and confirms clonality in all T-cell prolymphocytic leukemia cases.	1	not HTS	30414304	Kotrova M, Novakova M, Oberbeck S, Mayer P, Schrader A, Knecht H, Hrusak O, Herling M, Brüggemann M.
733	Monitoring the Transcriptional Activity of FOXO Transcription Factors by Analyzing their Target Genes.	1	not clinical	30414148	Henriques V, Machado S, Link W, Ferreira BI.
734	Apoptotic role of marine sponge symbiont Bacillus subtilis NMK17 through the activation of caspase-3 in human breast cancer cell line.	1	not clinical	30414102	Sirpu Natesh N, Arumugam M, Karanam G.
735	Divergent short-chain fatty acid production and succession of colonic microbiota arise in fermentation of variously-sized wheat bran fractions.	1	not human	30413754	Tuncil YE, Thakkar RD, Marcia ADR, Hamaker BR, Lindemann SR.
736	The effect of drinking water pH on the human gut microbiota and glucose regulation: results of a randomized controlled cross-over intervention.	0		30413727	Hansen TH, Thomassen MT, Madsen ML, Kern T, Bak EG, Kashani A, Allin KH, Hansen T, Pedersen O.
737	Targeting 17q23 amplicon to overcome the resistance to anti-HER2 therapy in HER2+ breast cancer.	1	not clinical	30413718	Liu Y, Xu J, Choi HH, Han C, Fang Y, Li Y, Van der Jeught K, Xu H, Zhang L, Frieden M, Wang L, Eyvani H, Sun Y, Zhao G, Zhang Y, Liu S, Wan J, Huang C, Ji G, Lu X, He X, Zhang X.
738	Re-purposing 16S rRNA gene sequence data from within case paired tumor biopsy and tumor-adjacent biopsy or fecal samples to identify microbial markers for colorectal cancer.	0		30412600	Shah MS, DeSantis T, Yamal JM, Weir T, Ryan EP, Cope JL, Hollister EB.
739	Pulmonary infection caused by Nocardia cyriacigeorgica in a patient with allergic bronchopulmonary aspergillosis: A case report.	1	Case Report	30412142	Wu J, Wu Y, Zhu Z.
740	Visualization-assisted binning of metagenome assemblies reveals potential new pathogenic profiles in idiopathic travelers' diarrhea.	1	methodological	30409177	Zhu Q, Dupont CL, Jones MB, Pham KM, Jiang ZD, DuPont HL, Highlander SK.
741	BRCA-analyzer: Automatic workflow for processing NGS reads of BRCA1 and BRCA2 genes.	1	methodological	30408727	Kechin A, Khrapov E, Boyarskikh U, Kel A, Filipenko M.
742	Limited Correlation of Shotgun Metagenomics Following Host Depletion and Routine Diagnostics for Viruses and Bacteria in Low Concentrated Surrogate and Clinical Samples.	1	methodological	30406048	Oechslin CP, Lenz N, Liechti N, Ryter S, Agyeman P, Bruggmann R, Leib SL, Beuret CM.
743	Genomic mosaicism in the pathogenesis and inheritance of a Rett syndrome cohort.	1	not HTS	30405208	Zhang Q, Yang X, Wang J, Li J, Wu Q, Wen Y, Zhao Y, Zhang X, Yao H, Wu X, Yu S, Wei L, Bao X.
744	Cigarette Smoking Modulation of Saliva Microbial Composition and Cytokine Levels.	0		30405010	Rodríguez-Rabassa M, López P, Rodríguez-Santiago RE, Cases A, Felici M, Sánchez R, Yamamura Y, Rivera-Amill V.
745	[Associations of Socioeconomic Factors,Nutrients Intake,and Gut Microbiota of Healthy Pregnant Women in the Third Trimester with Gestational Weight Gain].	0		30404694	Ma LK, Xue Y, He TC, Zhang YM.
746	A case report of scrub typhus complicated with myocarditis and rhabdomyolysis.	1	Case Report	30404620	Ki YJ, Kim DM, Yoon NR, Kim SS, Kim CM.
747	Initial microbial community of the neonatal stomach immediately after birth.	0		30404568	Bajorek S, Parker L, Li N, Winglee K, Weaver M, Johnson J, Sioda M, Gauthier J, Lemas DJ, Jobin C, Lorca G, Neu J, Fodor AA.
748	Reliability of Whole-Exome Sequencing for Assessing Intratumor Genetic Heterogeneity.	1	not HTS	30404001	Shi W, Ng CKY, Lim RS, Jiang T, Kumar S, Li X, Wali VB, Piscuoglio S, Gerstein MB, Chagpar AB, Weigelt B, Pusztai L, Reis-Filho JS, Hatzis C.
749	Bronchiectasis.	1	??	30403962	McShane PJ, Tino G.
750	Optimization of DNA isolation method from Formalin-Fixed-Paraffin-Embedded tissues (FFPE) and comparative performance of four different Polymerase Chain Reaction (PCR) kits.	1	methodological	30403593	Zada A, Susanto PS, Putri RL, Sahiratmadja EK, Hernowo BS, Rezano A, Sribudiani Y.
751	FUT2 Variants Confer Susceptibility to Familial Otitis Media.	1	not clinical	30401457	Santos-Cortez RLP, Chiong CM, Frank DN, Ryan AF, Giese APJ, Bootpetch Roberts T, Daly KA, Steritz MJ, Szeremeta W, Pedro M, Pine H, Yarza TKL, Scholes MA, Llanes EGDV, Yousaf S, Friedman N, Tantoco MLC, Wine TM, Labra PJ, Benoit J, Ruiz AG, de la Cruz RAR, et al.
752	An Assessment of Amplicon-Sequencing Based Method for Viral Intrahost Analysis.	1	not HTS	30397896	Ni M, Chen C, Liu D.
753	Machine Learning Reveals Protein Signatures in CSF and Plasma Fluids of Clinical Value for ALS.	1	not HTS	30397248	Bereman MS, Beri J, Enders JR, Nash T.
754	Impact of DNA extraction method and targeted 16S-rRNA hypervariable region on oral microbiota profiling.	1	methodological	30397210	Teng F, Darveekaran Nair SS, Zhu P, Li S, Huang S, Li X, Xu J, Yang F.
755	Alterations in gut microbiota composition and metabolic parameters after dietary intervention with barley beta glucans in patients with high risk for metabolic syndrome development.	0		30396006	Velikonja A, Lipoglavšek L, Zorec M, Orel R, Avguštin G.
756	Inulin-type fructans improve active ulcerative colitis associated with microbiota changes and increased short-chain fatty acids levels.	0		30395776	Valcheva R, Koleva P, Martínez I, Walter J, Gänzle MG, Dieleman LA.
757	HPV infection and bacterial microbiota in breast milk and infant oral mucosa.	0		30395655	Tuominen H, Rautava S, Collado MC, Syrjänen S, Rautava J.
758	Mesosutterella multiformis gen. nov., sp. nov., a member of the family Sutterellaceae and Sutterella megalosphaeroides sp. nov., isolated from human faeces.	1	not clinical	30394865	Sakamoto M, Ikeyama N, Kunihiro T, Iino T, Yuki M, Ohkuma M.
759	Alteration of gut microbiota-associated epitopes in children with autism spectrum disorders.	0		30394313	Wang M, Zhou J, He F, Cai C, Wang H, Wang Y, Lin Y, Rong H, Cheng G, Xu R, Zhou W.
760	Flagellar motility plays important role in Biofilm formation of Bacillus cereus and Yersinia enterocolitica.	1	not HTS	30393211	Liaqat I, Mirza SA, Iqbal R, Ali NM, Saleem G, Majid S, Shahid M.
761	CPP-ACP Promotes SnF(2) Efficacy in a Polymicrobial Caries Model.	1	not HTS	30392434	Dashper SG, Shen P, Sim CPC, Liu SW, Butler CA, Mitchell HL, D'Cruze T, Yuan Y, Hoffmann B, Walker GD, Catmull DV, Reynolds C, Reynolds EC.
762	Aminoglycoside-modifying enzyme and 16S ribosomal RNA methyltransferase genes among a global collection of Gram-negative isolates.	1	not HTS	30389638	Costello SE, Deshpande LM, Davis AP, Mendes RE, Castanheira M.
763	Differential identification of Anaplasma in cattle and potential of cattle to serve as reservoirs of Anaplasma capra, an emerging tick-borne zoonotic pathogen.	1	not human	30389039	Seo MG, Ouh IO, Lee H, Geraldino PJL, Rhee MH, Kwon OD, Kwak D.
764	Diverse and abundant antibiotics and antibiotic resistance genes in an urban water system.	1	not human	30388647	Huang H, Zeng S, Dong X, Li D, Zhang Y, He M, Du P.
765	US Immigration Westernizes the Human Gut Microbiome.	0		30388453	Vangay P, Johnson AJ, Ward TL, Al-Ghalith GA, Shields-Cutler RR, Hillmann BM, Lucas SK, Beura LK, Thompson EA, Till LM, Batres R, Paw B, Pergament SL, Saenyakul P, Xiong M, Kim AD, Kim G, Masopust D, Martens EC, Angkurawaranon C, McGready R, Kashyap PC, et al.
766	Enterobacter sichuanensis sp. nov., recovered from human urine.	1	not clinical	30387707	Wu W, Feng Y, Zong Z.
767	NOTCH1 pathway activating mutations and clonal evolution in pediatric T-cell acute lymphoblastic leukemia.	1	not HTS	30387229	Kimura S, Seki M, Yoshida K, Shiraishi Y, Akiyama M, Koh K, Imamura T, Manabe A, Hayashi Y, Kobayashi M, Oka A, Miyano S, Ogawa S, Takita J.
768	Online Parallel Accumulation-Serial Fragmentation (PASEF) with a Novel Trapped Ion Mobility Mass Spectrometer.	1	not HTS	30385480	Meier F, Brunner AD, Koch S, Koch H, Lubeck M, Krause M, Goedecke N, Decker J, Kosinski T, Park MA, Bache N, Hoerning O, Cox J, Räther O, Mann M.
769	Amplicons in breast cancers analyzed by multiplex ligation-dependent probe amplification and fluorescence in situ hybridization.	1	not clinical	30385370	Ooi A, Inokuchi M, Horike SI, Kawashima H, Ishikawa S, Ikeda H, Nakamura R, Oyama T, Dobashi Y.
770	ALPHLARD: a Bayesian method for analyzing HLA genes from whole genome sequence data.	1	methodological	30384854	Hayashi S, Yamaguchi R, Mizuno S, Komura M, Miyano S, Nakagawa H, Imoto S.
771	A computational framework to integrate high-throughput '-omics' datasets for the identification of potential mechanistic links.	1	methodological	30382244	Pedersen HK, Forslund SK, Gudmundsdottir V, Petersen AØ, Hildebrand F, Hyötyläinen T, Nielsen T, Hansen T, Bork P, Ehrlich SD, Brunak S, Oresic M, Pedersen O, Nielsen HB.
772	PCR detection of Mycobacterium ulcerans-significance for clinical practice and epidemiology.	1	not clinical	30381977	Bretzel G, Beissner M.
773	Molecular Confirmation of G1138A Mutation in FGFR gene in Achondroplasia.	1	not clinical	30381765	Khanal SB, Shrestha M, Chaudhary HK, Shrestha S, Pokharel RK.
774	Effect of ghost pepper on cell proliferation, apoptosis, senescence and global proteomic profile in human renal adenocarcinoma cells.	1	not HTS	30379886	Perla V, Nadimi M, Reddy R, Hankins GR, Nimmakayala P, Harris RT, Valluri J, Sirbu C, Reddy UK.
775	Repeated rectal application of a hyperosmolar lubricant is associated with microbiota shifts but does not affect PrEP drug concentrations: results from a randomized trial in men who have sex with men.	0		30378274	Haaland RE, Fountain J, Hu Y, Holder A, Dinh C, Hall L, Pescatore NA, Heeke S, Hart CE, Xu J, Hu YJ, Kelley CF.
776	Zika Virus Infection of Human Mesenchymal Stem Cells Promotes Differential Expression of Proteins Linked to Several Neurological Diseases.	1	not HTS	30377986	Beys-da-Silva WO, Rosa RL, Santi L, Berger M, Park SK, Campos AR, Terraciano P, Varela APM, Teixeira TF, Roehe PM, Quincozes-Santos A, Yates JR 3rd, Souza DO, Cirne-Lima EO, Guimarães JA.
777	A high-throughput pipeline for validation of antibodies.	1	methodological	30377371	Sikorski K, Mehta A, Inngjerdingen M, Thakor F, Kling S, Kalina T, Nyman TA, Stensland ME, Zhou W, de Souza GA, Holden L, Stuchly J, Templin M, Lund-Johansen F.
778	Lack of detection of a human placenta microbiome in samples from preterm and term deliveries.	1	methodological	30376898	Leiby JS, McCormick K, Sherrill-Mix S, Clarke EL, Kessler LR, Taylor LJ, Hofstaedter CE, Roche AM, Mattei LM, Bittinger K, Elovitz MA, Leite R, Parry S, Bushman FD.
779	Distinct microbes, metabolites, and ecologies define the microbiome in deficient and proficient mismatch repair colorectal cancers.	0		30376889	Hale VL, Jeraldo P, Chen J, Mundy M, Yao J, Priya S, Keeney G, Lyke K, Ridlon J, White BA, French AJ, Thibodeau SN, Diener C, Resendis-Antonio O, Gransee J, Dutta T, Petterson XM, Sung J, Blekhman R, Boardman L, Larson D, Nelson H, et al.
780	Sputum Microbiome Is Associated with 1-Year Mortality after Chronic Obstructive Pulmonary Disease Hospitalizations.	0		30376356	Leitao Filho FS, Alotaibi NM, Ngan D, Tam S, Yang J, Hollander Z, Chen V, FitzGerald JM, Nislow C, Leung JM, Man SFP, Sin DD.
781	The Microbiomes of Pancreatic and Duodenum Tissue Overlap and Are Highly Subject Specific but Differ between Pancreatic Cancer and Noncancer Subjects.	1	not clinical	30373903	Del Castillo E, Meier R, Chung M, Koestler DC, Chen T, Paster BJ, Charpentier KP, Kelsey KT, Izard J, Michaud DS.
782	Use of MALDI-TOF MS for Rapid Identification of Clinical Bacterial Strains that Are Uncommon or Difficult to Identify.	1	not HTS	30373871	Ye N, Zhang B, Ling H, Huang Y, Xu Y, Wang Z.
783	A high-throughput sequencing assay to comprehensively detect and characterize unicellular eukaryotes and helminths from biological and environmental samples.	1	not clinical	30373673	Cannon MV, Bogale H, Rutt L, Humphrys M, Korpe P, Duggal P, Ravel J, Serre D.
784	Adaptation and diversification in virulence factors among urinary catheter-associated Pseudomonas aeruginosa isolates.	1	not clinical	30372578	Vipin C, Mujeeburahiman M, Arun AB, Ashwini P, Mangesh SV, Rekha PD.
785	Mitochondrial DNA Sequence Variants Associated With Blood Pressure Among 2 Cohorts of Older Adults.	1	not HTS	30371200	Buford TW, Manini TM, Kairalla JA, McDermott MM, Vaz Fragoso CA, Chen H, Fielding RA, King AC, Newman AB, Tranah GJ.
786	Pulmonary Isolation of Multidrug resistant "Mycobacterium simulans" and Mycobacterium tuberculosis from a patient in the Horn of Africa.	1	Case Report	30367075	Bouzid F, Osman DA, Baptiste E, Delerce J, Hassan MO, Arreh WI, Levasseur A, Garnotel E, Drancourt M.
787	Highly sensitive detection of DNA hypermethylation in melanoma cancer cells.	1	not HTS	30366258	Nesvet J, Rizzi G, Wang SX.
788	The gut microbiome of Mexican children affected by obesity.	0		30366118	Maya-Lucas O, Murugesan S, Nirmalkar K, Alcaraz LD, Hoyo-Vadillo C, Pizano-Zárate ML, García-Mena J.
789	BisAMP: A web-based pipeline for targeted RNA cytosine-5 methylation analysis.	1	methodological	30366099	Bormann F, Tuorto F, Cirzi C, Lyko F, Legrand C.
790	Prospective study of oral microbiome and colorectal cancer risk in low-income and African American populations.	0		30365870	Yang Y, Cai Q, Shu XO, Steinwandel MD, Blot WJ, Zheng W, Long J.
791	Molecular identification and microbiological evaluation of isolates from equipments and food contact surfaces in a hospital Food and Nutrition Unit.	1	not human	30365634	Pieniz S, Rodrigues DF, Arndt RM, Mello JF, Rodrigues KL, Andreazza R, Camargo FAO, Brandelli A.
792	Distinct mucosal microbial communities in infants with surgical necrotizing enterocolitis correlate with age and antibiotic exposure.	0		30365522	Romano-Keeler J, Shilts MH, Tovchigrechko A, Wang C, Brucker RM, Moore DJ, Fonnesbeck C, Meng S, Correa H, Lovvorn HN 3rd, Tang YW, Hooper L, Bordenstein SR, Das SR, Weitkamp JH.
793	Meropenem-resistant bacteria in hospital effluents in Seoul, Korea.	1	not human	30361772	Hwang SH, Kim YJ.
794	Opportunistic bacteria confer the ability to ferment prebiotic starch in the adult cystic fibrosis gut.	0		30359203	Wang Y, Leong LEX, Keating RL, Kanno T, Abell GCJ, Mobegi FM, Choo JM, Wesselingh SL, Mason AJ, Burr LD, Rogers GB.
795	Reliable detection of subchromosomal deletions and duplications using cell-based noninvasive prenatal testing.	1	not HTS	30357877	Vossaert L, Wang Q, Salman R, Zhuo X, Qu C, Henke D, Seubert R, Chow J, U'ren L, Enright B, Stilwell J, Kaldjian E, Yang Y, Shaw C, Levy B, Wapner R, Breman A, Van den Veyver I, Beaudet A.
796	Variations of the lung microbiome and immune response in mechanically ventilated surgical patients.	0		30356313	Huebinger RM, Smith AD, Zhang Y, Monson NL, Ireland SJ, Barber RC, Kubasiak JC, Minshall CT, Minei JP, Wolf SE, Allen MS.
797	Temporal development of the gut microbiome in early childhood from the TEDDY study.	0		30356187	Stewart CJ, Ajami NJ, O'Brien JL, Hutchinson DS, Smith DP, Wong MC, Ross MC, Lloyd RE, Doddapaneni H, Metcalf GA, Muzny D, Gibbs RA, Vatanen T, Huttenhower C, Xavier RJ, Rewers M, Hagopian W, Toppari J, Ziegler AG, She JX, Akolkar B, Lernmark A, et al.
798	Association of dietary fibre intake and gut microbiota in adults.	0		30355393	Lin D, Peters BA, Friedlander C, Freiman HJ, Goedert JJ, Sinha R, Miller G, Bernstein MA, Hayes RB, Ahn J.
799	Repertoire of the gut microbiota from stomach to colon using culturomics and next-generation sequencing.	1	methodological	30355340	Mailhe M, Ricaboni D, Vitton V, Gonzalez JM, Bachar D, Dubourg G, Cadoret F, Robert C, Delerce J, Levasseur A, Fournier PE, Angelakis E, Lagier JC, Raoult D.
800	Lactobacillus plantarum 299v Supplementation Improves Vascular Endothelial Function and Reduces Inflammatory Biomarkers in Men With Stable Coronary Artery Disease.	1	not HTS	30355158	Malik M, Suboc TM, Tyagi S, Salzman N, Wang J, Ying R, Tanner MJ, Kakarla M, Baker JE, Widlansky ME.
801	Increased Sensitivity of Mass Spectrometry by Alkaline Two-Dimensional Liquid Chromatography: Deep Cover of the Human Proteome in Gene-Centric Mode.	1	not HTS	30354151	Ilgisonis EV, Kopylov AT, Ponomarenko EA, Poverennaya EV, Tikhonova OV, Farafonova TE, Novikova S, Lisitsa AV, Zgoda VG, Archakov AI.
802	Diagnosis and molecular characteristics of human infections caused by Anaplasma phagocytophilum in South Korea.	1	not HTS	30353471	Lee SH, Park S, Lee YS, Lee HK, Hwang SD.
803	A comprehensive analysis of the faecal microbiome and metabolome of Strongyloides stercoralis infected volunteers from a non-endemic area.	0		30353019	Jenkins TP, Formenti F, Castro C, Piubelli C, Perandin F, Buonfrate D, Otranto D, Griffin JL, Krause L, Bisoffi Z, Cantacessi C.
804	Gut Microbiota in the First 2 Years of Life and the Association with Body Mass Index at Age 12 in a Norwegian Birth Cohort.	0		30352933	Stanislawski MA, Dabelea D, Wagner BD, Iszatt N, Dahl C, Sontag MK, Knight R, Lozupone CA, Eggesbø M.
805	Species-level bacterial community profiling of the healthy sinonasal microbiome using Pacific Biosciences sequencing of full-length 16S rRNA genes.	1	methodological	30352611	Earl JP, Adappa ND, Krol J, Bhat AS, Balashov S, Ehrlich RL, Palmer JN, Workman AD, Blasetti M, Sen B, Hammond J, Cohen NA, Ehrlich GD, Mell JC.
806	Reclassification of Eubacterium hallii as Anaerobutyricum hallii gen. nov., comb. nov., and description of Anaerobutyricum soehngenii sp. nov., a butyrate and propionate-producing bacterium from infant faeces.	1	not clinical	30351260	Shetty SA, Zuffa S, Bui TPN, Aalvink S, Smidt H, De Vos WM.
807	Redefining Tissue Crosstalk via Shotgun Proteomic Analyses of Plasma Extracellular Vesicles.	1	not HTS	30350444	Whitham M, Febbraio MA.
808	Detection and Functional Analysis of TP53 Mutations in CLL.	1	not HTS	30350198	Pavlova S, Smardova J, Tom N, Trbusek M.
809	Recovery of gut microbiota of healthy adults following antibiotic exposure.	0		30349083	Palleja A, Mikkelsen KH, Forslund SK, Kashani A, Allin KH, Nielsen T, Hansen TH, Liang S, Feng Q, Zhang C, Pyl PT, Coelho LP, Yang H, Wang J, Typas A, Nielsen MF, Nielsen HB, Bork P, Wang J, Vilsbøll T, Hansen T, Knop FK, et al.
810	Diversity of macaque microbiota compared to the human counterparts.	1	not human	30349024	Chen Z, Yeoh YK, Hui M, Wong PY, Chan MCW, Ip M, Yu J, Burk RD, Chan FKL, Chan PKS.
811	How to Process Sputum Samples and Extract Bacterial DNA for Microbiota Analysis.	1	methodological	30347804	Terranova L, Oriano M, Teri A, Ruggiero L, Tafuro C, Marchisio P, Gramegna A, Contarini M, Franceschi E, Sottotetti S, Cariani L, Bevivino A, Chalmers JD, Aliberti S, Blasi F.
812	Gut Microbial Signatures Underline Complicated Crohn's Disease but Vary Between Cohorts; An In Silico Approach.	1	not clinical	30346536	Dovrolis N, Drygiannakis I, Filidou E, Kandilogiannakis L, Arvanitidis K, Tentes I, Kolios G, Valatas V.
813	Suicide by Detonation of Intraoral Firecracker: Case Report and Review of the Literature.	1	Case Report	30346307	Hlavaty L, Kasper W, Sung L.
814	Effect of Food Thermal Processing on the Composition of the Gut Microbiota.	0		30346155	Pérez-Burillo S, Pastoriza S, Jiménez-Hernández N, D'Auria G, Francino MP, Rufián-Henares JA.
815	Automated quality control for a molecular surveillance system.	1	not HTS	30343674	Sims S, Longmire AG, Campo DS, Ramachandran S, Medrzycki M, Ganova-Raeva L, Lin Y, Sue A, Thai H, Zelikovsky A, Khudyakov Y.
816	Oral microbiota dysbiosis and its association with Henoch-Schönlein Purpura in children.	0		30342346	Chen B, Wang J, Wang Y, Zhang J, Zhao C, Shen N, Yang J, Gai Z, Zhang L.
817	Association of serum bilirubin in newborns affected by jaundice with gut microbiota dysbiosis.	0		30342317	Zhou S, Wang Z, He F, Qiu H, Wang Y, Wang H, Zhou J, Zhou J, Cheng G, Zhou W, Xu R, Wang M.
818	Targeted Diet Modification Reduces Multiple Sclerosis-like Disease in Adult Marmoset Monkeys from an Outbred Colony.	1	not human	30341184	Kap YS, Bus-Spoor C, van Driel N, Dubbelaar ML, Grit C, Kooistra SM, Fagrouch ZC, Verschoor EJ, Bauer J, Eggen BJL, Harmsen HJM, Laman JD, 't Hart BA.
819	Purpura fulminans with Lemierre's syndrome caused by Gemella bergeri and Eikenella corrodens: a case report.	1	Case Report	30340466	Yamagishi T, Hikone M, Sugiyama K, Tanabe T, Wada Y, Furugaito M, Arai Y, Uzawa Y, Mizushima R, Kamada K, Itakura Y, Iguchi S, Yoshida A, Kikuchi K, Hamabe Y.
820	Gut microbiota dynamics in travelers returning from India colonized with extended-spectrum cephalosporin-resistant Enterobacteriaceae: A longitudinal study.	0		30339827	Pires J, Kraemer JG, Kuenzli E, Kasraian S, Tinguely R, Hatz C, Endimiani A, Hilty M.
821	Multilocus sequence typing of Shewanella algae isolates identifies disease-causing Shewanella chilikensis strain 6I4.	1	not clinical	30339183	Martín-Rodríguez AJ, Suárez-Mesa A, Artiles-Campelo F, Römling U, Hernández M.
822	Prevotella rara sp. nov., isolated from human faeces.	1	not clinical	30339117	Efimov BA, Chaplin AV, Shcherbakova VA, Suzina NE, Podoprigora IV, Shkoporov AN.
823	Reference Grade Characterization of Polymorphisms in Full-Length HLA Class I and II Genes With Short-Read Sequencing on the ION PGM System and Long-Reads Generated by Single Molecule, Real-Time Sequencing on the PacBio Platform.	1	not HTS	30337930	Suzuki S, Ranade S, Osaki K, Ito S, Shigenari A, Ohnuki Y, Oka A, Masuya A, Harting J, Baybayan P, Kitazume M, Sunaga J, Morishima S, Morishima Y, Inoko H, Kulski JK, Shiina T.
824	Genetic heterogeneity of cytogenetically normal AML with mutations of CEBPA.	1	not HTS	30337300	Konstandin NP, Pastore F, Herold T, Dufour A, Rothenberg-Thurley M, Hinrichsen T, Ksienzyk B, Tschuri S, Schneider S, Hoster E, Berdel WE, Woermann BJ, Sauerland MC, Braess J, Bohlander SK, Klein HG, Hiddemann W, Metzeler KH, Spiekermann K.
825	Frequent STAT3 mutations in CD8(+) T cells from patients with pure red cell aplasia.	1	not HTS	30337298	Kawakami T, Sekiguchi N, Kobayashi J, Imi T, Matsuda K, Yamane T, Nishina S, Senoo Y, Sakai H, Ito T, Koizumi T, Hirokawa M, Nakao S, Nakazawa H, Ishida F.
826	Primary Cutaneous Nocardia brasiliensis in a Spanish Child.	1	Case Report	30336526	Ercibengoa M, Vicente D, Arranz L, Ugarte AS, Marimon JM.
827	Proteomic profiling of the white shrimp Litopenaeus vannamei (Boone, 1931) hemocytes infected with white spot syndrome virus reveals the induction of allergy-related proteins.	1	not human	30336173	Hernández-Pérez A, Zamora-Briseño JA, Ruiz-May E, Pereira-Santana A, Elizalde-Contreras JM, Pozos-González S, Torres-Irineo E, Hernández-López J, Gaxiola-Cortés MG, Rodríguez-Canul R.
828	[The association of gamma-synuclein autoantibodies with the polymorphism in exon 4 of the coding gene].	1	not HTS	30335075	Maltsev AV, Borodina YV, Skuratovskaya LN, Kukharsky MS, Ovchinnikov RK, Razinskaya OD, Smirnov AP, Kovrazhkina EA, Ustyugov AA.
829	Japanese Spotted Fever in Eastern China, 2013.	1	not HTS	30334711	Li J, Hu W, Wu T, Li HB, Hu W, Sun Y, Chen Z, Shi Y, Zong J, Latif A, Wang L, Yu L, Yu XJ, Liu BY, Liu Y.
830	Impact of DNA Sequencing and Analysis Methods on 16S rRNA Gene Bacterial Community Analysis of Dairy Products.	1	methodological	30333179	Xue Z, Kable ME, Marco ML.
831	Low-Bias RNA Sequencing of the HIV-2 Genome from Blood Plasma.	1	not HTS	30333167	James KL, de Silva TI, Brown K, Whittle H, Taylor S, McVean G, Esbjörnsson J, Rowland-Jones SL.
832	Diversified gut microbiota in newborns of mothers with gestational diabetes mellitus.	0		30332459	Su M, Nie Y, Shao R, Duan S, Jiang Y, Wang M, Xing Z, Sun Q, Liu X, Xu W.
833	Insights into microbiome research 3: Who's there versus what are they doing?	1	methodological	30332350	Baranzini SE.
834	Intensive allochthonous inputs along the Ganges River and their effect on microbial community composition and dynamics.	1	not human	30325092	Zhang SY, Tsementzi D, Hatt JK, Bivins A, Khelurkar N, Brown J, Tripathi SN, Konstantinidis KT.
835	Proinflammatory Sulfur-Reducing Bacteria Are More Abundant in Colonic Biopsies of Patients with Microscopic Colitis Compared to Healthy Controls.	0		30324555	Millien V, Rosen D, Hou J, Shah R.
836	Human GTPBP10 is required for mitoribosome maturation.	1	not HTS	30321378	Maiti P, Kim HJ, Tu YT, Barrientos A.
837	Emergent Behavior of IBD-Associated Escherichia coli During Disease.	1	not HTS	30321333	Renouf MJ, Cho YH, McPhee JB.
838	Utility of broad-range 16S rRNA PCR assay versus conventional methods for laboratory diagnosis of bacterial endophthalmitis in a tertiary care hospital.	1	methodological	30315133	Mishra D, Satpathy G, Chawla R, Venkatesh P, Ahmed NH, Panda SK.
839	Proteomic Profile Associated With Loss of Spontaneous Human Immunodeficiency Virus Type 1 Elite Control.	1	not HTS	30312441	Rodríguez-Gallego E, Tarancón-Diez L, García F, Del Romero J, Benito JM, Alba V, Herrero P, Rull A, Dominguez-Molina B, Martinez-Madrid O, Martin-Pena L, Pulido F, León A, Rodríguez C, Rallón N, Peraire J, Viladés C, Leal M, Vidal F, Ruiz-Mateos E; HIV-1 Elite Controllers Study Group (ECRIS), Spanish AIDS Research Network..
840	A description of Mycobacterium chelonae subsp. gwanakae subsp. nov., a rapidly growing mycobacterium with a smooth colony phenotype due to glycopeptidolipids.	1	not clinical	30311876	Kim BJ, Kim BR, Jeong J, Lim JH, Park SH, Lee SH, Kim CK, Kook YH, Kim BJ.
841	Rapid identification of pathogens from positive blood culture bottles with the MinION nanopore sequencer.	1	not HTS	30311873	Ashikawa S, Tarumoto N, Imai K, Sakai J, Kodana M, Kawamura T, Ikebuchi K, Murakami T, Mitsutake K, Maesaki S, Maeda T.
842	Is the Unyvero i60 ITI multiplex PCR system a promising test in the diagnosis of infective endocarditis from heart valves?	1	not clinical	30311624	Loïez C, Wallet F.
843	Characterizing the protective effects of SHLP2, a mitochondrial-derived peptide, in macular degeneration.	1	review	30310092	Nashine S, Cohen P, Nesburn AB, Kuppermann BD, Kenney MC.
844	Antenatal Microbial Colonization of Mammalian Gut.	1	not clinical	30309297	Borghi E, Massa V, Severgnini M, Fazio G, Avagliano L, Menegola E, Bulfamante GP, Morace G, Borgo F.
845	Oral iron exacerbates colitis and influences the intestinal microbiome.	1	not clinical	30308045	Mahalhal A, Williams JM, Johnson S, Ellaby N, Duckworth CA, Burkitt MD, Liu X, Hold GL, Campbell BJ, Pritchard DM, Probert CS.
846	Limited Marginal Utility of Deep Sequencing for HIV Drug Resistance Testing in the Age of Integrase Inhibitors.	1	not clinical	30305383	Dalmat RR, Makhsous N, Pepper GG, Magaret A, Jerome KR, Wald A, Greninger AL.
847	Detection of bacterial contamination in platelet concentrates from Brazilian donors by molecular amplification of the ribosomal 16S gene.	1	not clinical	30304760	Viana JD, Ferreira SC, Matana SR, Rossi F, Patel P, Garson JA, Rocha V, Tedder R, Mendrone-Júnior A, Levi JE.
848	Isolation and Characterization of Bifidobacterium longum subsp. longum BCBL-583 for Probiotic Applications in Fermented Foods	1	not clinical	30301326	Yi DH, Kim YT, Kim CH, Shin YS, Lee JH.
849	Carious status and supragingival plaque microbiota in hemodialysis patients.	0		30300382	Yue Q, Yin FT, Zhang Q, Yuan C, Ye MY, Wang XL, Li JJ, Gan YH.
850	Methods and Strategies to Examine the Human Breastmilk Microbiome.	1	methodological	30298248	LeMay-Nedjelski L, Copeland J, Wang PW, Butcher J, Unger S, Stintzi A, O'Connor DL.
851	Culture and Molecular Profiling of the Respiratory Tract Microbiota.	1	not HTS	30298247	Whelan FJ, Rossi L, Stearns JC, Surette MG.
852	A morphological and phylogenetic analysis of Ornithodoros marinkellei (Acari: Argasidae), with additional notes on habitat and host usage.	1	not human	30298230	Venzal JM, Nava S, Hernández LV, Miranda J, Marcili A, Labruna MB.
853	Comparison of molecular diagnosis with serum markers and synovial fluid analysis in patients with prosthetic joint infection.	1	not HTS	30295521	Kuo FC, Lu YD, Wu CT, You HL, Lee GB, Lee MS.
854	Long-range PCR libraries and next-generation sequencing for pharmacogenetic studies of patients treated with anti-TNF drugs.	1	methodological	30293984	Walczak M, Skrzypczak-Zielinska M, Plucinska M, Zakerska-Banaszak O, Marszalek D, Lykowska-Szuber L, Stawczyk-Eder K, Dobrowolska A, Slomski R.
855	Biodegradation study of methadone by adapted activated sludge: Elimination kinetics, transformation products and ecotoxicological evaluation.	1	not human	30293025	Kostanjevecki P, Petric I, Loncar J, Smital T, Ahel M, Terzic S.
856	Diversity of aminoglycoside modifying enzymes and 16S rRNA methylases in Acinetobacter baumannii and Acinetobacter nosocomialis species in Iran; wide distribution of aadA1 and armA.	1	not clinical	30292703	Salimizand H, Zomorodi AR, Mansury D, Khakshoor M, Azizi O, Khodaparast S, Baseri Z, Karami P, Zamanlou S, Farsiani H, Amini Y, Moradi B, Meshkat Z, Salimizand H, Hasanzadeh S, Sadeghian H.
857	Structural and functional profiles of the gut microbial community in polycystic ovary syndrome with insulin resistance (IR-PCOS): a pilot study.	0		30292647	Zeng B, Lai Z, Sun L, Zhang Z, Yang J, Li Z, Lin J, Zhang Z.
858	Differential expression of tumor-associated genes and altered gut microbiome with decreased Akkermansia muciniphila confer a tumor-preventive microenvironment in intestinal epithelial Pten-deficient mice.	1	not human	30292635	Howe C, Kim SJ, Mitchell J, Im E, Kim YS, Kim YS, Rhee SH.
859	Atopobium vaginae intrapartum bacteremia: A case report with a literature review.	1	Case Report	30291902	Dauby N, Martiny D, Busson L, Cogan A, Meghraoui A, Argudín MA, Nonhoff C, Hallin M, Konopnicki D.
860	Enhancement of PCR Sensitivity and Yield Using Thiol-modified Primers.	1	methodological	30291287	Bai Y, Xiao Y, Suo Y, Shen Y, Shao Y, Zhang D, Zhou C.
861	Evaluation of patient- versus provider-collected vaginal swabs for microbiome analysis during pregnancy.	0		30290831	Wylie KM, Blankenship SA, Tuuli MG, Macones GA, Stout MJ.
862	The palatine tonsil bacteriome, but not the mycobiome, is altered in HIV infection.	0		30290791	Fukui Y, Aoki K, Ishii Y, Tateda K.
863	Dysbiosis in Snoring Children: An Interlink to Comorbidities?	1	review	30289820	Collado MC, Katila MK, Vuorela NM, Saarenpää-Heikkilä O, Salminen S, Isolauri E.
864	Nanofibers with Incorporated Autochthonous Bacteria as Potential Probiotics for Local Treatment of Periodontal Disease.	1	not HTS	30289695	Zupancic Š, Rijavec T, Lapanje A, Petelin M, Kristl J, Kocbek P.
865	Efficacy of liquid-based genetic diagnosis of endometrial cancer.	1	not HTS	30289582	Matsuura M, Yamaguchi K, Tamate M, Satohisa S, Teramoto M, Iwasaki M, Sugita S, Hasegawa T, Koubo R, Takane K, Ikenoue T, Furukawa Y, Saito T.
866	Practical considerations for sampling and data analysis in contemporary metagenomics-based environmental studies.	1	methodological	30287354	Staley C, Sadowsky MJ.
867	Pediatric asthma comprises different phenotypic clusters with unique nasal microbiotas.	0		30286807	Pérez-Losada M, Authelet KJ, Hoptay CE, Kwak C, Crandall KA, Freishtat RJ.
868	Loss of Microbial Niche Specificity Between the Upper and Lower Airways in Patients With Cystic Fibrosis.	0		30284279	Pletcher SD, Goldberg AN, Cope EK.
869	Monitoring of microbial dynamics in a drinking water distribution system using the culture-free, user-friendly, MYcrobiota platform.	1	not human	30283052	Boers SA, Prest EI, Taucer-Kapteijn M, Knezev A, Schaap PG, Hays JP, Jansen R.
870	Cholesterol is Inefficiently Converted to Cholesteryl Esters in the Blood of Cardiovascular Disease Patients.	1	not HTS	30282999	Gerl MJ, Vaz WLC, Domingues N, Klose C, Surma MA, Sampaio JL, Almeida MS, Rodrigues G, Araújo-Gonçalves P, Ferreira J, Borbinha C, Marto JP, Viana-Baptista M, Simons K, Vieira OV.
871	Shotgun Lipidomics Revealed Altered Profiles of Serum Lipids in Systemic Lupus Erythematosus Closely Associated with Disease Activity.	1	not HTS	30282943	Lu L, Hu C, Zhao Y, He L, Zhou J, Li H, Du Y, Wang Y, Wen C, Han X, Fan Y.
872	The microbiome of the "sterile" pustules in palmoplantar pustulosis.	0		30281856	Masuda-Kuroki K, Murakami M, Tokunaga N, Kishibe M, Mori H, Utsunomiya R, Tsuda T, Shiraishi K, Tohyama M, Sayama K.
873	Miniphocibacter massiliensis gen. nov., sp. nov., a new species isolated from the human gut and its taxono-genomics description.	1	not clinical	30280501	Bilen M, Mbogning Fonkou MD, Nguyen TT, Richez M, Daoud Z, Fournier PE, Raoult D, Cadoret F.
874	Separation-free single-base extension assay with fluorescence resonance energy transfer for rapid and convenient determination of DNA methylation status at specific cytosine and guanine dinucleotide sites.	1	not HTS	30280389	Fujita K, Hashimoto M.
875	Comprehensive shotgun lipidomics of human meibomian gland secretions using MS/MS(all) with successive switching between acquisition polarity modes.	1	not HTS	30279222	Chen J, Nichols KK.
876	Performance analysis of SiRe next-generation sequencing panel in diagnostic setting: focus on NSCLC routine samples.	1	not clinical	30279174	Pepe F, De Luca C, Smeraglio R, Pisapia P, Sgariglia R, Nacchio M, Russo M, Serra N, Rocco D, Battiloro C, Ambrosio F, Gragnano G, Vigliar E, Bellevicine C, Troncone G, Malapelle U.
877	Transmission of IMI-2 carbapenemase-producing Enterobacteriaceae from river water to human.	1	not HTS	30279153	Laurens C, Jean-Pierre H, Licznar-Fajardo P, Hantova S, Godreuil S, Martinez O, Jumas-Bilak E.
878	Hotspot Mutations Detectable by Next-generation Sequencing in Exhaled Breath Condensates from Patients with Lung Cancer.	1	not HTS	30275180	Youssef O, Knuuttila A, Piirilä P, Böhling T, Sarhadi V, Knuutila S.
879	Tracking Anti-Staphylococcus aureus Antibodies Produced In Vivo and Ex Vivo during Foot Salvage Therapy for Diabetic Foot Infections Reveals Prognostic Insights and Evidence of Diversified Humoral Immunity.	1	not HTS	30275008	Oh I, Muthukrishnan G, Ninomiya MJ, Brodell JD Jr, Smith BL, Lee CC, Gill SR, Beck CA, Schwarz EM, Daiss JL.
880	Bacterial community shaped by heavy metals and contributing to health risks in cornfields.	1	not human	30273849	Cui H, Liu LL, Dai JR, Yu XN, Guo X, Yi SJ, Zhou DY, Guo WH, Du N.
881	Unexpected relevant role of gene mosaicism in patients with primary immunodeficiency diseases.	1	not HTS	30273710	Mensa-Vilaró A, Bravo García-Morato M, de la Calle-Martin O, Franco-Jarava C, Martínez-Saavedra MT, González-Granado LI, González-Roca E, Fuster JL, Alsina L, Mutchinick OM, Balderrama-Rodríguez A, Ramos E, Modesto C, Mesa-Del-Castillo P, Ortego-Centeno N, Clemente D, Souto A, Palmou N, Remesal A, Leslie KS, Gómez de la Fuente E, Yadira Bravo Gallego L, et al.
882	A multi-amplicon 16S rRNA sequencing and analysis method for improved taxonomic profiling of bacterial communities.	1	methodological	30273610	Schriefer AE, Cliften PF, Hibberd MC, Sawyer C, Brown-Kennerly V, Burcea L, Klotz E, Crosby SD, Gordon JI, Head RD.
883	Dimethyl adenosine transferase (KsgA) contributes to cell-envelope fitness in Salmonella Enteritidis.	1	not HTS	30269850	Chiok KL, Paul NC, Adekanmbi EO, Srivastava SK, Shah DH.
884	Differences in gut microbiome composition between persons with chronic schizophrenia and healthy comparison subjects.	0		30268819	Nguyen TT, Kosciolek T, Maldonado Y, Daly RE, Martin AS, McDonald D, Knight R, Jeste DV.
885	Detection of Tannerella forsythia bspA and prtH genotypes among periodontitis patients and healthy subjects-A case-Control study.	1	not HTS	30268559	Mahalakshmi K, Krishnan P, Chandrasekaran SC.
886	ProteoStorm: An Ultrafast Metaproteomics Database Search Framework.	1	methodological	30268435	Beyter D, Lin MS, Yu Y, Pieper R, Bafna V.
887	Parabacteroides chongii sp. nov., isolated from blood of a patient with peritonitis.	1	not clinical	30267315	Kim H, Im WT, Kim M, Kim D, Seo YH, Yong D, Jeong SH, Lee K.
888	Urinary microbes and postoperative urinary tract infection risk in urogynecologic surgical patients.	0		30267143	Thomas-White KJ, Gao X, Lin H, Fok CS, Ghanayem K, Mueller ER, Dong Q, Brubaker L, Wolfe AJ.
889	A study of the correlation between obesity and intestinal flora in school-age children.	0		30267022	Gao X, Jia R, Xie L, Kuang L, Feng L, Wan C.
890	Metagenomic Insights into the Degradation of Resistant Starch by Human Gut Microbiota.	1	not clinical	30266729	Vital M, Howe A, Bergeron N, Krauss RM, Jansson JK, Tiedje JM.
891	Oral probiotic combination of Lactobacillus and Bifidobacterium alters the gastrointestinal microbiota during antibiotic treatment for Clostridium difficile infection.	0		30265691	De Wolfe TJ, Eggers S, Barker AK, Kates AE, Dill-McFarland KA, Suen G, Safdar N.
892	Dysbiosis of gut microbiota was closely associated with psoriasis.	0		30264198	Huang L, Gao R, Yu N, Zhu Y, Ding Y, Qin H.
893	Molecular Alteration Analysis of Human Gut Microbial Composition in Graves' disease Patients.	0		30263008	Ishaq HM, Mohammad IS, Shahzad M, Ma C, Raza MA, Wu X, Guo H, Shi P, Xu J.
894	Comparison of Oral Collection Methods for Studies of Microbiota.	1	methodological	30262598	Vogtmann E, Chen J, Kibriya MG, Amir A, Shi J, Chen Y, Islam T, Eunes M, Ahmed A, Naher J, Rahman A, Barmon B, Knight R, Chia N, Ahsan H, Abnet CC, Sinha R.
895	Gut microbiota composition in patients with newly diagnosed bipolar disorder and their unaffected first-degree relatives.	0		30261302	Coello K, Hansen TH, Sørensen N, Munkholm K, Kessing LV, Pedersen O, Vinberg M.
896	Development of a triplex mtDNA qPCR assay to assess quantification, degradation, inhibition, and amplification target copy numbers.	1	methodological	30261278	Kavlick MF.
897	Identification and diversity of Actinomyces species in a clinical microbiology laboratory in the MALDI-TOF MS era.	1	not HTS	30261272	Fong P, Francis MJ, Hamblin JF, Korman TM, Graham M.
898	Association of metformin administration with gut microbiome dysbiosis in healthy volunteers.	0		30261008	Elbere I, Kalnina I, Silamikelis I, Konrade I, Zaharenko L, Sekace K, Radovica-Spalvina I, Fridmanis D, Gudra D, Pirags V, Klovins J.
899	Robust determination of differential abundance in shotgun proteomics using nonparametric statistics.	1	not HTS	30259924	Slama P, Hoopmann MR, Moritz RL, Geman D.
900	Fecal microbiota profile in a group of myasthenia gravis patients.	0		30258104	Moris G, Arboleya S, Mancabelli L, Milani C, Ventura M, de Los Reyes-Gavilán CG, Gueimonde M.
901	Lacto-fermented sauerkraut improves symptoms in IBS patients independent of product pasteurisation - a pilot study.	0		30256365	Nielsen ES, Garnås E, Jensen KJ, Hansen LH, Olsen PS, Ritz C, Krych L, Nielsen DS.
902	Genetic Diversity and Prevalence of Nontuberculous Mycobacteria Isolated from Clinical Samples in Tehran, Iran.	1	not clinical	30256172	Davari M, Irandoost M, Sakhaee F, Vaziri F, Sepahi AA, Rahimi Jamnani F, Siadat SD, Fateh A.
903	Titanium as a modifier of the peri-implant microbiome structure.	0		30255621	Daubert D, Pozhitkov A, McLean J, Kotsakis G.
904	Deciphering intra-species bacterial diversity of meat and seafood spoilage microbiota using gyrB amplicon sequencing: A comparative analysis with 16S rDNA V3-V4 amplicon sequencing.	1	not human	30252901	Poirier S, Rué O, Peguilhan R, Coeuret G, Zagorec M, Champomier-Vergès MC, Loux V, Chaillou S.
905	Effects of an oral synbiotic on the gastrointestinal immune system and microbiota in patients with diarrhea-predominant irritable bowel syndrome.	0		30251020	Moser AM, Spindelboeck W, Halwachs B, Strohmaier H, Kump P, Gorkiewicz G, Högenauer C.
906	Nod2 Deficiency in mice is Associated with Microbiota Variation Favouring the Expansion of mucosal CD4+ LAP+ Regulatory Cells.	1	not human	30250234	Butera A, Di Paola M, Pavarini L, Strati F, Pindo M, Sanchez M, Cavalieri D, Boirivant M, De Filippo C.
907	Detection and characterization of bacterial nucleic acids in culture-negative synovial tissue and fluid samples from rheumatoid arthritis or osteoarthritis patients.	1	not HTS	30250232	Zhao Y, Chen B, Li S, Yang L, Zhu D, Wang Y, Wang H, Wang T, Shi B, Gai Z, Yang J, Heng X, Yang J, Zhang L.
908	Genome guided investigation of antibiotics producing actinomycetales strain isolated from a Macau mangrove ecosystem.	1	not human	30250135	Hu D, Chen Y, Sun C, Jin T, Fan G, Liao Q, Mok KM, Lee MS.
909	Linking gut microbiota, metabolic syndrome and economic status based on a population-level analysis.	0		30249275	He Y, Wu W, Wu S, Zheng HM, Li P, Sheng HF, Chen MX, Chen ZH, Ji GY, Zheng ZD, Mujagond P, Chen XJ, Rong ZH, Chen P, Lyu LY, Wang X, Xu JB, Wu CB, Yu N, Xu YJ, Yin J, Raes J, et al.
910	Proteomic profiling of the plasma of Gambian children with cerebral malaria.	1	not HTS	30249265	Moussa EM, Huang H, Thézénas ML, Fischer R, Ramaprasad A, Sisay-Joof F, Jallow M, Pain A, Kwiatkowski D, Kessler BM, Casals-Pascual C.
911	Human Breast Milk NMR Metabolomic Profile across Specific Geographical Locations and Its Association with the Milk Microbiota.	0		30248972	Gómez-Gallego C, Morales JM, Monleón D, du Toit E, Kumar H, Linderborg KM, Zhang Y, Yang B, Isolauri E, Salminen S, Collado MC.
912	Characterization of a clinical Clostridioides difficile isolate with markedly reduced fidaxomicin susceptibility and a V1143D mutation in rpoB.	1	not clinical	30247587	Schwanbeck J, Riedel T, Laukien F, Schober I, Oehmig I, Zimmermann O, Overmann J, Groß U, Zautner AE, Bohne W.
913	Influence of Nonpolio Enteroviruses and the Bacterial Gut Microbiota on Oral Poliovirus Vaccine Response: A Study from South India.	0		30247561	Praharaj I, Parker EPK, Giri S, Allen DJ, Silas S, Revathi R, Kaliappan SP, John J, Prasad JH, Kampmann B, Iturriza-Gómara M, Grassly NC, Kang G.
914	Isolation of Scardovia wiggsiae using real-time polymerase chain reaction from the saliva of children with early childhood caries.	1	not HTS	30246752	Chandna P, Srivastava N, Sharma A, Sharma V, Gupta N, Adlakha VK.
915	Alterations in the Abundance and Co-occurrence of Akkermansia muciniphila and Faecalibacterium prausnitzii in the Colonic Mucosa of Inflammatory Bowel Disease Subjects.	1	not HTS	30245977	Lopez-Siles M, Enrich-Capó N, Aldeguer X, Sabat-Mir M, Duncan SH, Garcia-Gil LJ, Martinez-Medina M.
916	Infections with Bartonella spp. in free-ranging cervids and deer keds (Lipoptena cervi) in Norway.	1	not human	30245047	Razanske I, Rosef O, Radzijevskaja J, Klepeckiene K, Lipatova I, Paulauskas A.
917	Allergen Immunization Induces Major Changes in Microbiota Composition and Short-Chain Fatty Acid Production in Different Gut Segments in a Mouse Model of Lupine Food Allergy.	1	not human	30244242	Andreassen M, Rudi K, Angell IL, Dirven H, Nygaard UC.
918	In-vivo shift of the microbiota in oral biofilm in response to frequent sucrose consumption.	0		30242260	Anderson AC, Rothballer M, Altenburger MJ, Woelber JP, Karygianni L, Lagkouvardos I, Hellwig E, Al-Ahmad A.
919	Next Steps on in Silico 2DE Analyses of Chromosome 18 Proteoforms.	1	not HTS	30238754	Naryzhny SN, Zorina ES, Kopylov AT, Zgoda VG, Kleyst OA, Archakov AI.
920	The effects of amine-modified single-walled carbon nanotubes on the mouse microbiota.	1	not human	30237714	Mulvey JJ, Littmann ER, Ling L, McDevitt MR, Pamer EG, Scheinberg DA.
921	Expansion of commensal fungus Wallemia mellicola in the gastrointestinal mycobiota enhances the severity of allergic airway disease in mice.	1	not human	30235351	Skalski JH, Limon JJ, Sharma P, Gargus MD, Nguyen C, Tang J, Coelho AL, Hogaboam CM, Crother TR, Underhill DM.
922	Comparison of Fecal Collection Methods for Microbiome and Metabolomics Studies.	1	methodological	30234027	Wang Z, Zolnik CP, Qiu Y, Usyk M, Wang T, Strickler HD, Isasi CR, Kaplan RC, Kurland IJ, Qi Q, Burk RD.
923	The human gut pan-microbiome presents a compositional core formed by discrete phylogenetic units.	1	meta analysis	30232462	Aguirre de Cárcer D.
924	Child Weight Gain Trajectories Linked To Oral Microbiota Composition.	0		30232389	Craig SJC, Blankenberg D, Parodi ACL, Paul IM, Birch LL, Savage JS, Marini ME, Stokes JL, Nekrutenko A, Reimherr M, Chiaromonte F, Makova KD.
925	Metagenomic analysis with strain-level resolution reveals fine-scale variation in the human pregnancy microbiome.	0		30232199	Goltsman DSA, Sun CL, Proctor DM, DiGiulio DB, Robaczewska A, Thomas BC, Shaw GM, Stevenson DK, Holmes SP, Banfield JF, Relman DA.
926	Detection of Viruses in Clinical Samples by Use of Metagenomic Sequencing and Targeted Sequence Capture.	1	not HTS	30232133	Wylie KM, Wylie TN, Buller R, Herter B, Cannella MT, Storch GA.
927	Direct Detection of Emergent Fungal Pathogen Candida auris in Clinical Skin Swabs by SYBR Green-Based Quantitative PCR Assay.	1	no HTS	30232130	Sexton DJ, Kordalewska M, Bentz ML, Welsh RM, Perlin DS, Litvintseva AP.
928	The Effect of White Rice and White Bread as Staple Foods on Gut Microbiota and Host Metabolism.	0		30231542	Mano F, Ikeda K, Joo E, Fujita Y, Yamane S, Harada N, Inagaki N.
929	Subgingival microbiome of rheumatoid arthritis patients in relation to their disease status and periodontal health.	0		30231060	Beyer K, Zaura E, Brandt BW, Buijs MJ, Brun JG, Crielaard W, Bolstad AI.
930	Structural and Functional Analysis of the Gut Microbiome for Toxicologists.	1	methodological	30230220	Nichols RG, Cai J, Murray IA, Koo I, Smith PB, Perdew GH, Patterson AD.
931	Altered intestinal antibacterial gene expression response profile in irritable bowel syndrome is linked to bacterial composition and immune activation.	0		30230134	Bennet SMP, Sundin J, Magnusson MK, Strid H, Tap J, Derrien M, Le Nevé B, Doré J, Törnblom H, Simrén M, Öhman L.
932	Development of an automated 16S rRNA gene sequence database, 16SpathDB, for identification of medically important bacteria.	1	methodological	30229737	Teng JL, Woo PC, Lau SK.
933	Identification of a Novel Potential Probiotic Lactobacillus plantarum FB003 Isolated from Salted-Fermented Shrimp and its Effect on Cholesterol Absorption by Regulation of NPC1L1 and PPARa.	1	not human	30229515	Le B, Yang SH.
934	Comparison of initial oral microbiomes of young adults with and without cavitated dentin caries lesions using an in situ biofilm model.	0		30228377	Rupf S, Laczny CC, Galata V, Backes C, Keller A, Umanskaya N, Erol A, Tierling S, Lo Porto C, Walter J, Kirsch J, Hannig M, Hannig C.
935	Mucosal microbiota of intestinal polyps reveals putative biomarkers of colorectal cancer.	0		30228361	Mangifesta M, Mancabelli L, Milani C, Gaiani F, de'Angelis N, de'Angelis GL, van Sinderen D, Ventura M, Turroni F.
936	Analysis of gut microbiota profiles and microbe-disease associations in children with autism spectrum disorders in China.	0		30228282	Zhang M, Ma W, Zhang J, He Y, Wang J.
937	Romboutsia hominis sp. nov., the first human gut-derived representative of the genus Romboutsia, isolated from ileostoma effluent.	1	not clinical	30226461	Gerritsen J, Umanets A, Staneva I, Hornung B, Ritari J, Paulin L, Rijkers GT, de Vos WM, Smidt H.
938	Psychrobacter sanguinis Wound Infection Associated with Marine Environment Exposure, Washington, USA.	1	not human	30226173	Bonwitt J, Tran M, Droz A, Gonzalez A, Glover WA.
939	A Liquid Chromatography with Tandem Mass Spectrometry-Based Proteomic Analysis of the Proteins Secreted by Human Adipose-Derived Mesenchymal Stem Cells.	1	not HTS	30226075	Nakashima Y, Nahar S, Miyagi-Shiohira C, Kinjo T, Toyoda Z, Kobayashi N, Saitoh I, Watanabe M, Fujita J, Noguchi H.
940	Actinomycetospora callitridis sp. nov., an endophytic actinobacterium isolated from the surface-sterilised root of an Australian native pine tree.	1	not human	30225543	Kaewkla O, Franco CMM.
941	Gut Microbiota Differs in Composition and Functionality Between Children With Type 1 Diabetes and MODY2 and Healthy Control Subjects: A Case-Control Study.	0		30224347	Leiva-Gea I, Sánchez-Alcoholado L, Martín-Tejedor B, Castellano-Castillo D, Moreno-Indias I, Urda-Cardona A, Tinahones FJ, Fernández-García JC, Queipo-Ortuño MI.
942	Restriction enzyme digestion of host DNA enhances universal detection of parasitic pathogens in blood via targeted amplicon deep sequencing.	1	not HTS	30223888	Flaherty BR, Talundzic E, Barratt J, Kines KJ, Olsen C, Lane M, Sheth M, Bradbury RS.
943	Disseminated extrapulmonary Legionella pneumophila infection presenting with panniculitis: case report and literature review.	1	Case Report	30223775	Chitasombat MN, Ratchatanawin N, Visessiri Y.
944	Diet: Cause or Consequence of the Microbial Profile of Cholelithiasis Disease?	0		30223526	Gutiérrez-Díaz I, Molinero N, Cabrera A, Rodríguez JI, Margolles A, Delgado S, González S.
945	Combining High-Resolution and Exact Calibration To Boost Statistical Power: A Well-Calibrated Score Function for High-Resolution MS2 Data.	1	methodological	30221945	Lin A, Howbert JJ, Noble WS.
946	Colistin resistance due to insertional inactivation of the mgrB in Klebsiella pneumoniae of clinical origin: First report from India.	1	Case Report	30221899	Kumar A, Biswas L, Omgy N, Mohan K, Vinod V, Sajeev A, Nair P, Singh S, Biswas R.
947	Analysis of virulence diversity of 73 Helicobacter pylori strains isolated in Guizhou province, China.	1	not HTS	30221659	Yin L, Liu F, Guo C, Wang Q, Pan K, Xu L, Xiong Y, Chen Y, Chen Z.
948	Spike-in genomic DNA for validating performance of metagenomics workflows.	1	methodological	30221538	Venkataraman A, Parlov M, Hu P, Schnell D, Wei X, Tiesman JP.
949	Activity of plazomicin compared with other aminoglycosides against isolates from European and adjacent countries, including Enterobacteriaceae molecularly characterized for aminoglycoside-modifying enzymes and other resistance mechanisms.	1	not clinical	30219857	Castanheira M, Deshpande LM, Woosley LN, Serio AW, Krause KM, Flamm RK.
950	Venous Embolization of Shotgun Pellets in the Setting of Vascular and Tracheal Injury.	1	not HTS	30219138	Hunter JL, Blair SG, Brevard SB, Simmons JD, Ding LE.
951	Longitudinal development of the dust microbiome in a newly opened Norwegian kindergarten.	1	not human	30219104	Nygaard AB, Charnock C.
952	MetaWRAP-a flexible pipeline for genome-resolved metagenomic data analysis.	1	methodological	30219103	Uritskiy GV, DiRuggiero J, Taylor J.
953	Poisoning with Soman, an Organophosphorus Nerve Agent, Alters Fecal Bacterial Biota and Urine Metabolites: a Case for Novel Signatures for Asymptomatic Nerve Agent Exposure.	1	not HTS	30217846	Getnet D, Gautam A, Kumar R, Hoke A, Cheema AK, Rossetti F, Schultz CR, Hammamieh R, Lumley LA, Jett M.
954	First report of bla(OXA-24) carbapenemase gene, armA methyltransferase and aac(6')-Ib-cr among multidrug-resistant clinical isolates of Proteus mirabilis in Algeria.	1	Case Report	30217548	Leulmi Z, Kandouli C, Mihoubi I, Benlabed K, Lezzar A, Rolain JM.
955	Multi-target plasmid controls for conventional and real-time PCR-based serotyping of Streptococcus pneumoniae.	1	not HTS	30217467	Schembri J, Gillis HD, Lang ALS, Warhuus M, Martin I, Demczuk W, ElSherif M, McNeil SA, LeBlanc JJ.
956	Lactococci dominate the bacterial communities of fermented maize, sorghum and millet slurries in Zimbabwe.	1	not human	30216819	Gabaza M, Joossens M, Cnockaert M, Muchuweti M, Raes K, Vandamme P.
957	A gel-free proteomic analysis of Taenia solium and Taenia crassiceps cysticerci vesicular extracts.	1	not HTS	30215138	da Costa GCV, Peralta RHS, Kalume DE, Alves ALGM, Peralta JM.
958	Frequency and signature of somatic variants in 1461 human brain exomes.	1	not HTS	30214067	Wei W, Keogh MJ, Aryaman J, Golder Z, Kullar PJ, Wilson I, Talbot K, Turner MR, McKenzie CA, Troakes C, Attems J, Smith C, Sarraj SA, Morris CM, Ansorge O, Jones NS, Ironside JW, Chinnery PF.
959	Critical steps in clinical shotgun metagenomics for the concomitant detection and typing of microbial pathogens.	1	methodological	30213965	Couto N, Schuele L, Raangs EC, Machado MP, Mendes CI, Jesus TF, Chlebowicz M, Rosema S, Ramirez M, Carriço JA, Autenrieth IB, Friedrich AW, Peter S, Rossen JW.
960	[A Case of Brain Abscess Caused by Nocardia farcinica in which the Test Results for Drug Susceptibility Conflicted with the Actual Clinical Course].	1	Case Report	30212050	Shimada (Yokoe) A, Koumura C, Kouno M, Sakai T, Tojima H.
961	Dichotomous development of the gut microbiome in preterm infants.	0		30208950	Ho TTB, Groer MW, Kane B, Yee AL, Torres BA, Gilbert JA, Maheshwari A.
962	Diffusion-reaction kinetics of microfluidic amperometric biosensors.	1	methodological	30207365	Li H, Lu Y, Wong PK.
963	Salt in stools is associated with obesity, gut halophilic microbiota and Akkermansia muciniphila depletion in humans.	1	not HTS	30206336	Seck EH, Senghor B, Merhej V, Bachar D, Cadoret F, Robert C, Azhar EI, Yasir M, Bibi F, Jiman-Fatani AA, Konate DS, Musso D, Doumbo O, Sokhna C, Levasseur A, Lagier JC, Khelaifia S, Million M, Raoult D.
964	Chronic fatigue syndrome patients have alterations in their oral microbiome composition and function.	0		30204780	Wang T, Yu L, Xu C, Pan K, Mo M, Duan M, Zhang Y, Xiong H.
965	Recent advances in the molecular diagnosis of mucormycosis.	1	review	30203997	Dadwal SS, Kontoyiannis DP.
966	Characterization of the vaginal microbiome during cytolytic vaginosis using high-throughput sequencing.	0		30203607	Xu H, Zhang X, Yao W, Sun Y, Zhang Y.
967	Different patterns of clonal evolution among different sarcoma subtypes followed for up to 25 years.	1	not human	30201954	Hofvander J, Viklund B, Isaksson A, Brosjö O, Vult von Steyern F, Rissler P, Mandahl N, Mertens F.
968	Quantification of variation and the impact of biomass in targeted 16S rRNA gene sequencing studies.	1	methodological	30201048	Bender JM, Li F, Adisetiyo H, Lee D, Zabih S, Hung L, Wilkinson TA, Pannaraj PS, She RC, Bard JD, Tobin NH, Aldrovandi GM.
969	Berberine Ameliorates Periodontal Bone Loss by Regulating Gut Microbiota.	0		30199654	Jia X, Jia L, Mo L, Yuan S, Zheng X, He J, Chen V, Guo Q, Zheng L, Yuan Q, Xu X, Zhou X.
970	Mitochondrial dysfunction caused by m.2336T>C mutation with hypertrophic cardiomyopathy in cybrid cell lines.	1	not HTS	30196098	Li D, Sun Y, Zhuang Q, Song Y, Wu B, Jia Z, Pan H, Zhou H, Hu S, Zhang B, Qiu Y, Dai Y, Chen S, Xu X, Zhu X, Lin A, Huang W, Liu Z, Yan Q.
971	The metagenome of the female upper reproductive tract.	0		30192933	Li F, Chen C, Wei W, Wang Z, Dai J, Hao L, Song L, Zhang X, Zeng L, Du H, Tang H, Liu N, Yang H, Wang J, Madsen L, Brix S, Kristiansen K, Xu X, Li J, Wu R, Jia H.
972	Impact of storage conditions on the quality of nucleic acids in paraffin embedded tissues.	1	methodological	30192857	Groelz D, Viertler C, Pabst D, Dettmann N, Zatloukal K.
973	Bacterial communities and potential waterborne pathogens within the typical urban surface waters.	1	not human	30190569	Jin D, Kong X, Cui B, Jin S, Xie Y, Wang X, Deng Y.
974	Surveillance of the prevalence of macrolide and/or fluoroquinolone resistance-associated mutations in Mycoplasma genitalium in Japan.	1	not HTS	30190106	Deguchi T, Ito S, Yasuda M, Sato Y, Uchida C, Sawamura M, Manda K, Takanashi M, Kiyota H.
975	Effects of mixed lactic acid bacteria on intestinal microbiota of mice infected with Staphylococcus aureus.	1	not human	30189834	Ren D, Gong S, Shu J, Zhu J, Liu H, Chen P.
976	Lobular Carcinomas In Situ Display Intralesion Genetic Heterogeneity and Clonal Evolution in the Progression to Invasive Lobular Carcinoma.	1	not HTS	30185420	Lee JY, Schizas M, Geyer FC, Selenica P, Piscuoglio S, Sakr RA, Ng CKY, Carniello JVS, Towers R, Giri DD, de Andrade VP, Papanastasiou AD, Viale A, Harris RS, Solit DB, Weigelt B, Reis-Filho JS, King TA.
977	High-resolution ISR amplicon sequencing reveals personalized oral microbiome.	1	methodological	30185233	Mukherjee C, Beall CJ, Griffen AL, Leys EJ.
978	Alteration of the cutaneous microbiome in psoriasis and potential role in Th17 polarization.	0		30185226	Chang HW, Yan D, Singh R, Liu J, Lu X, Ucmak D, Lee K, Afifi L, Fadrosh D, Leech J, Vasquez KS, Lowe MM, Rosenblum MD, Scharschmidt TC, Lynch SV, Liao W.
979	Rare Shewanella spp. associated with pulmonary and bloodstream infections of cancer patients, China: a case report.	1	Case Report	30185170	Zhang F, Fang Y, Pang F, Liang S, Lu X, Kan B, Xu J, Zhao J, Du Y, Wang D.
980	Profile of the skin microbiota in a healthy Chinese population.	0		30183092	Zhai W, Huang Y, Zhang X, Fei W, Chang Y, Cheng S, Zhou Y, Gao J, Tang X, Zhang X, Yang S.
981	Detection and quantification of a KIF11 mosaicism in a subject presenting familial exudative vitreoretinopathy with microcephaly.	1	Case Report	30181612	Karjosukarso DW, Cremers FPM, van Nouhuys CE, Collin RWJ.
982	Ultra-High Pressure (>30,000 psi) Packing of Capillary Columns Enhancing Depth of Shotgun Proteomic Analyses.	1	not HTS	30179449	Shishkova E, Hebert AS, Westphall MS, Coon JJ.
983	Catenibacillus scindens gen. nov., sp. nov., a C-deglycosylating human intestinal representative of the Lachnospiraceae.	1	not clinical	30179152	Braune A, Blaut M.
984	Isolation and Molecular Identification of Aeromonas Wound Infection in Iranian Burn Patients.	1	not HTS	30179147	Hadi N, Mahmoodi Z, Emami A, Malekzadegan Y, Valadbeygi T.
985	Pediatric Obstructive Sleep Apnea is Associated With Changes in the Oral Microbiome and Urinary Metabolomics Profile: A Pilot Study.	0		30176961	Xu H, Li X, Zheng X, Xia Y, Fu Y, Li X, Qian Y, Zou J, Zhao A, Guan J, Gu M, Yi H, Jia W, Yin S.
986	Fecal microbiota and bile acid interactions with systemic and adipose tissue metabolism in diet-induced weight loss of obese postmenopausal women.	0		30176893	Alemán JO, Bokulich NA, Swann JR, Walker JM, De Rosa JC, Battaglia T, Costabile A, Pechlivanis A, Liang Y, Breslow JL, Blaser MJ, Holt PR.
987	Rapid and Accurate Identification of Candida albicans and Candida dubliniensis by Real-Time PCR and Melting Curve Analysis.	1	not HTS	30176672	Asadzadeh M, Ahmad S, Al-Sweih N, Khan Z.
988	Paired analysis of the microbiota between surface tissue swabs and biopsies from pediatric patients undergoing adenotonsillectomy.	1	methodological	30174010	Johnston J, Hoggard M, Biswas K, Astudillo-García C, Radcliff FJ, Mahadevan M, Douglas RG.
989	Infective endocarditis due to Atopobium vaginae: a rare association between genital infection and endocarditis of the tricuspid valve.	1	Case Report	30173134	Mansell J, Gourtsoyannis Y, Draz N, Buchanan R.
990	Detecting eukaryotic microbiota with single-cell sensitivity in human tissue.	1	methodological	30172254	Lager S, de Goffau MC, Sovio U, Peacock SJ, Parkhill J, Charnock-Jones DS, Smith GCS.
991	Low nadir CD4+ T-cell counts predict gut dysbiosis in HIV-1 infection.	0		30171206	Guillén Y, Noguera-Julian M, Rivera J, Casadellà M, Zevin AS, Rocafort M, Parera M, Rodríguez C, Arumí M, Carrillo J, Mothe B, Estany C, Coll J, Bravo I, Herrero C, Saz J, Sirera G, Torrella A, Navarro J, Crespo M, Negredo E, Brander C, et al.
992	Population-level analysis of Blastocystis subtype prevalence and variation in the human gut microbiota.	0		30171064	Tito RY, Chaffron S, Caenepeel C, Lima-Mendez G, Wang J, Vieira-Silva S, Falony G, Hildebrand F, Darzi Y, Rymenans L, Verspecht C, Bork P, Vermeire S, Joossens M, Raes J.
993	High-Resolution Identification of Multiple Salmonella Serovars in a Single Sample by Using CRISPR-SeroSeq.	1	methodological	30170999	Thompson CP, Doak AN, Amirani N, Schroeder EA, Wright J, Kariyawasam S, Lamendella R, Shariat NW.
994	Enteric Virome and Bacterial Microbiota in Children With Ulcerative Colitis and Crohn Disease.	0		30169455	Fernandes MA, Verstraete SG, Phan TG, Deng X, Stekol E, LaMere B, Lynch SV, Heyman MB, Delwart E.
995	New CACNA1A deletions are associated to migraine phenotypes.	1	not HTS	30167989	Grieco GS, Gagliardi S, Ricca I, Pansarasa O, Neri M, Gualandi F, Nappi G, Ferlini A, Cereda C.
996	Microbial spoilage investigation of thawed common cuttlefish (Sepia officinalis) stored at 2<U+202F>°C using next generation sequencing and volatilome analysis.	1	not human	30166182	Parlapani FF, Michailidou S, Anagnostopoulos DA, Sakellariou AK, Pasentsis K, Psomopoulos F, Argiriou A, Haroutounian SA, Boziaris IS.
997	Use of biochemical miniaturized galleries, rRNA based lateral flow assay and Real Time PCR for Cronobacter spp. confirmation.	1	methodological	30166140	Tomas D, Fan M, Zhu S, Klijn A.
998	Temporal instability of the post-surgical maxillary sinus microbiota.	0		30165830	Koutsourelakis I, Halderman A, Khalil S, Hittle LE, Mongodin EF, Lane AP.
999	Effects of Collection and Processing Procedures on Plasma Circulating Cell-Free DNA from Cancer Patients.	1	not HTS	30165204	Risberg B, Tsui DWY, Biggs H, Ruiz-Valdepenas Martin de Almagro A, Dawson SJ, Hodgkin C, Jones L, Parkinson C, Piskorz A, Marass F, Chandrananda D, Moore E, Morris J, Plagnol V, Rosenfeld N, Caldas C, Brenton JD, Gale D.
1000	First case report of bacteremia caused by Dysgonomonas mossii.	1	Case Report	30165110	Buya Y, Shigoka T, Tahara H, Uehara Y, Motomura R, Sakurai S, Tanimoto K, Matsumoto T.
1001	Six species of nontuberculous mycobacteria carry non-identical 16S rRNA gene copies.	1	not clinical	30165088	Takeda K, Chikamatsu K, Igarashi Y, Morishige Y, Murase Y, Aono A, Yamada H, Takaki A, Mitarai S.
1002	Current taxonomy of Rhodococcus species and their role in infections.	1	not clinical	30159693	Majidzadeh M, Fatahi-Bafghi M.
1003	Changes in the Gut Microbiota of Urban Subjects during an Immersion in the Traditional Diet and Lifestyle of a Rainforest Village.	0		30158281	Ruggles KV, Wang J, Volkova A, Contreras M, Noya-Alarcon O, Lander O, Caballero H, Dominguez-Bello MG.
1004	Comparison of in situ sequence type analysis of Legionella pneumophila in respiratory tract secretions and environmental samples of a hospital in East Jerusalem.	1	not clinical	30157982	Jaber L, Amro M, Tair HA, Bahader SA, Alalam H, Butmeh S, Hilal DA, Brettar I, Höfle MG, Bitar DM.
1005	Influence of cigarette smoking on the human duodenal mucosa-associated microbiota.	0		30157953	Shanahan ER, Shah A, Koloski N, Walker MM, Talley NJ, Morrison M, Holtmann GJ.
1006	A novel HLA-A null allele, HLA-A*30:130N, discovered by amplicon-based next-generation sequencing.	1	not clinical	30156062	Balz V, Fischer J, Krause S, Enczmann J.
1007	A novel HLA-B variant, HLA-B*14:02:16, discovered by amplicon-based next-generation sequencing.	1	not clinical	30156043	Balz V, Fischer J, Krause S, Enczmann J.
1008	Comprehensive Study on Enteric Viruses and Indicators in Surface Water in Kyoto, Japan, During 2014-2015 Season.	1	not human	30151619	Hata A, Hanamoto S, Ihara M, Shirasaka Y, Yamashita N, Tanaka H.
1009	Factors shaping the gut bacterial community assembly in two main Colombian malaria vectors.	1	not human	30149801	Bascuñán P, Niño-Garcia JP, Galeano-Castañeda Y, Serre D, Correa MM.
1010	Establishment of Multiplex Loop-Mediated Isothermal Amplification for Rapid Detection of Genitourinary Mycoplasma.	1	methodological	30146824	Wang Y, Cheng Y, Xie J, Liu Y.
1011	The impact of Helicobacter pylori infection, eradication therapy and probiotic supplementation on gut microenvironment homeostasis: An open-label, randomized clinical trial.	0		30145102	Chen L, Xu W, Lee A, He J, Huang B, Zheng W, Su T, Lai S, Long Y, Chu H, Chen Y, Wang L, Wang K, Si J, Chen S.
1012	FXR-Dependent Modulation of the Human Small Intestinal Microbiome by the Bile Acid Derivative Obeticholic Acid.	1	not HTS	30144429	Friedman ES, Li Y, Shen TD, Jiang J, Chau L, Adorini L, Babakhani F, Edwards J, Shapiro D, Zhao C, Carr RM, Bittinger K, Li H, Wu GD.
1013	Interaction between the microbiome and TP53 in human lung cancer.	0		30143034	Greathouse KL, White JR, Vargas AJ, Bliskovsky VV, Beck JA, von Muhlinen N, Polley EC, Bowman ED, Khan MA, Robles AI, Cooks T, Ryan BM, Padgett N, Dzutsev AH, Trinchieri G, Pineda MA, Bilke S, Meltzer PS, Hokenstad AN, Stickrod TM, Walther-Antonio MR, Earl JP, et al.
1014	A Microfluidics Workflow for Sample Preparation for Next-Generation DNA Sequencing.	1	methodological	30142015	Snider A, Nilsson M, Dupal M, Toloue M, Tripathi A.
1015	Identification and Visualization of a Distinct Microbiome in Ocular Surface Conjunctival Tissue.	0		30140925	Ozkan J, Coroneo M, Willcox M, Wemheuer B, Thomas T.
1016	The Extracorporeal Proteome-The Significance of Selective Protein Removal During Dialysis Therapy.	1	not HTS	30138539	Kratochwill K.
1017	Differential effects of selective and non-selective cyclooxygenase inhibitors on fecal microbiota in adult horses.	1	not human	30138339	Whitfield-Cargile CM, Chamoun-Emanuelli AM, Cohen ND, Richardson LM, Ajami NJ, Dockery HJ.
1018	The effect of a multispecies probiotic on microbiota composition in a clinical trial of patients with diarrhea-predominant irritable bowel syndrome.	0		30136337	Hod K, Dekel R, Aviv Cohen N, Sperber A, Ron Y, Boaz M, Berliner S, Maharshak N.
1019	Cultivable butyrate-producing bacteria of elderly Japanese diagnosed with Alzheimer's disease.	1	not HTS	30136260	Nguyen TTT, Fujimura Y, Mimura I, Fujii Y, Nguyen NL, Arakawa K, Morita H.
1020	Sex-specific associations of infants' gut microbiome with arsenic exposure in a US population.	0		30135504	Hoen AG, Madan JC, Li Z, Coker M, Lundgren SN, Morrison HG, Palys T, Jackson BP, Sogin ML, Cottingham KL, Karagas MR.
1021	Comparison of the Vitek MS and Bruker Matrix-Assisted Laser Desorption Ionization-Time of Flight Mass Spectrometry Systems for Identification of Chryseobacterium Isolates from Clinical Specimens and Report of Uncommon Chryseobacterium Infections in Humans.	1	Case Report	30135228	Lin JN, Teng SH, Lai CH, Yang CH, Huang YH, Lin HF, Lin HH.
1022	Sputum microbiota is predictive of long-term clinical outcomes in young adults with cystic fibrosis.	0		30135091	Acosta N, Heirali A, Somayaji R, Surette MG, Workentine ML, Sibley CD, Rabin HR, Parkins MD.
1023	Host: Microbiome co-metabolic processing of dietary polyphenols - An acute, single blinded, cross-over study with different doses of apple polyphenols in healthy subjects.	1	not HTS	30131118	Trošt K, Ulaszewska MM, Stanstrup J, Albanese D, De Filippo C, Tuohy KM, Natella F, Scaccini C, Mattivi F.
1024	The chromosome 11q13.3 amplification associated lymph node metastasis is driven by miR-548k through modulating tumor microenvironment.	1	not HTS	30131072	Zhang W, Hong R, Li L, Wang Y, Du P, Ou Y, Zhao Z, Liu X, Xiao W, Dong D, Wu Q, Chen J, Song Y, Zhan Q.
1025	Stunted childhood growth is associated with decompartmentalization of the gastrointestinal tract and overgrowth of oropharyngeal taxa.	0		30126990	Vonaesch P, Morien E, Andrianonimiadana L, Sanke H, Mbecko JR, Huus KE, Naharimanananirina T, Gondje BP, Nigatoloum SN, Vondo SS, Kaleb Kandou JE, Randremanana R, Rakotondrainipiana M, Mazel F, Djorie SG, Gody JC, Finlay BB, Rubbo PA, Wegener Parfrey L, Collard JM, Sansonetti PJ; Afribiota Investigators..
1026	Tracing mother-infant transmission of bacteriophages by means of a novel analytical tool for shotgun metagenomic datasets: METAnnotatorX.	1	methodological	30126456	Milani C, Casey E, Lugli GA, Moore R, Kaczorowska J, Feehily C, Mangifesta M, Mancabelli L, Duranti S, Turroni F, Bottacini F, Mahony J, Cotter PD, McAuliffe FM, van Sinderen D, Ventura M.
1027	Clustering of circular consensus sequences: accurate error correction and assembly of single molecule real-time reads from multiplexed amplicon libraries.	1	methodological	30126356	Francis F, Dumas MD, Davis SB, Wisser RJ.
1028	Case Report and Genetic Sequence Analysis of Candidatus Borrelia kalaharica, Southern Africa.	1	Case Report	30124191	Stete K, Rieg S, Margos G, Häcker G, Wagner D, Kern WV, Fingerle V.
1029	Deep Dive on the Proteome of Human Cerebrospinal Fluid: A Valuable Data Resource for Biomarker Discovery and Missing Protein Identification.	1	not HTS	30124047	Macron C, Lane L, Núñez Galindo A, Dayon L.
1030	The Performance of an Oral Microbiome Biomarker Panel in Predicting Oral Cavity and Oropharyngeal Cancers.	0		30123780	Lim Y, Fukuma N, Totsika M, Kenny L, Morrison M, Punyadeera C.
1031	Altered oral microbiota in chronic hepatitis B patients with different tongue coatings.	0		30122883	Zhao Y, Mao YF, Tang YS, Ni MZ, Liu QH, Wang Y, Feng Q, Peng JH, Hu YY.
1032	Modulation of gut microbiota from obese individuals by in vitro fermentation of citrus pectin in combination with Bifidobacterium longum BB-46.	1	not human	30121748	Bianchi F, Larsen N, de Mello Tieghi T, Adorno MAT, Kot W, Saad SMI, Jespersen L, Sivieri K.
1033	Easy In Vitro Synthesis of Optimised Functioning Reporter mRNA from Common eGFP Plasmid.	1	not HTS	30120676	de Souza GT, Hell RCR, da Silva Souza JF, de Almeida Camargo LS.
1034	Conventional culture methods with commercially available media unveil the presence of novel culturable bacteria.	1	not HTS	30118379	Ito T, Sekizuka T, Kishi N, Yamashita A, Kuroda M.
1035	Characterization of three strains of Capnocytophaga canis isolated from patients with sepsis.	1	not HTS	30118139	Suzuki M, Imaoka K, Haga Y, Mohri M, Nogami A, Shimojima Y, Irie Y, Sugimura S, Morikawa S.
1036	A Workflow to Improve Variant Calling Accuracy in Molecular Barcoded Sequencing Reads.	1	methodological	30117742	Ta M, Yin C, Smith GL, Xu W.
1037	A prospective study to examine the association of the urinary and fecal microbiota with prostate cancer diagnosis after transrectal biopsy of the prostate using 16sRNA gene analysis.	0		30117171	Alanee S, El-Zawahry A, Dynda D, Dabaja A, McVary K, Karr M, Braundmeier-Fleming A.
1038	PIK3CA mutation is a favorable prognostic factor in esophageal cancer: molecular profile by next-generation sequencing using surgically resected formalin-fixed, paraffin-embedded tissue.	1	not HTS	30115035	Yokota T, Serizawa M, Hosokawa A, Kusafuka K, Mori K, Sugiyama T, Tsubosa Y, Koh Y.
1039	TEG-seq: an ion torrent-adapted NGS workflow for in cellulo mapping of CRISPR specificity.	1	methodological	30114933	Tang PZ, Ding B, Peng L, Mozhayskiy V, Potter J, Chesnut JD.
1040	Somatic variants in autosomal dominant genes are a rare cause of sporadic Alzheimer's disease.	1	not HTS	30114415	Nicolas G, Acuña-Hidalgo R, Keogh MJ, Quenez O, Steehouwer M, Lelieveld S, Rousseau S, Richard AC, Oud MS, Marguet F, Laquerrière A, Morris CM, Attems J, Smith C, Ansorge O, Al Sarraj S, Frebourg T, Campion D, Hannequin D, Wallon D, Gilissen C, Chinnery PF, et al.
1041	S-Trap, an Ultrafast Sample-Preparation Approach for Shotgun Proteomics.	1	not HTS	30114372	HaileMariam M, Eguez RV, Singh H, Bekele S, Ameni G, Pieper R, Yu Y.
1042	PPAR<U+03B3> is reduced in the airways of non-CF bronchiectasis subjects and is inversely correlated with the presence of Pseudomonas aeruginosa.	1	not HTS	30114278	Burr LD, Rogers GB, Chen AC, Taylor SL, Bowler SD, Keating RL, Martin ML, Hasnain SZ, McGuckin MA.
1043	Early airway microbial metagenomic and metabolomic signatures are associated with development of severe bronchopulmonary dysplasia.	1	not HTS	30113227	Lal CV, Kandasamy J, Dolma K, Ramani M, Kumar R, Wilson L, Aghai Z, Barnes S, Blalock JE, Gaggar A, Bhandari V, Ambalavanan N.
1044	Tongue Microbiota and Oral Health Status in Community-Dwelling Elderly Adults.	0		30111628	Asakawa M, Takeshita T, Furuta M, Kageyama S, Takeuchi K, Hata J, Ninomiya T, Yamashita Y.
1045	Detection of pathogenic bacteria in the blood from sepsis patients using 16S rRNA gene amplicon sequencing analysis.	1	not clinical	30110400	Watanabe N, Kryukov K, Nakagawa S, Takeuchi JS, Takeshita M, Kirimura Y, Mitsuhashi S, Ishihara T, Aoki H, Inokuchi S, Imanishi T, Inoue S.
1046	Screening, Isolation, and Identification of Zeaxanthin-Producing Bacteria.	1	not clinical	30109632	Asker D, Awad TS, Beppu T, Ueda K.
1047	Helcococcus ovis in a patient with an artificial eye: a case report and literature review.	1	Case Report	30107836	Mao L, Chen Z, Lu Y, Yu J, Zhou Y, Lin Q, Luo Y, Sun Z.
1048	Oral microbiome activity in children with autism spectrum disorder.	0		30107083	Hicks SD, Uhlig R, Afshari P, Williams J, Chroneos M, Tierney-Aves C, Wagner K, Middleton FA.
1049	Time-dependent shotgun proteomics revealed distinct effects of an organoruthenium prodrug and its activation product on colon carcinoma cells.	1	not HTS	30106070	Meier-Menches SM, Zappe K, Bileck A, Kreutz D, Tahir A, Cichna-Markl M, Gerner C.
1050	Validation of the Oncomine(™) focus panel for next-generation sequencing of clinical tumour samples.	1	not clinical	30105577	Williams HL, Walsh K, Diamond A, Oniscu A, Deans ZC.
1051	Symptom-related sputum microbiota in stable chronic obstructive pulmonary disease.	0		30104869	Diao W, Shen N, Du Y, Erb-Downward JR, Sun X, Guo C, Ke Q, Huffnagle GB, Gyetko MR, He B.
1052	Schistosoma mansoni infection is associated with quantitative and qualitative modifications of the mammalian intestinal microbiota.	1	not human	30104612	Jenkins TP, Peachey LE, Ajami NJ, MacDonald AS, Hsieh MH, Brindley PJ, Cantacessi C, Rinaldi G.
1053	Gut microbiota alterations in moderate to severe acne vulgaris patients.	0		30101990	Yan HM, Zhao HJ, Guo DY, Zhu PQ, Zhang CL, Jiang W.
1054	Relevance of assessing the uterine microbiota in infertility.	1	review	30098680	Moreno I, Simon C.
1055	Comparison of oral microbiota in orthodontic patients and healthy individuals.	0		30096429	Sun F, Ahmed A, Wang L, Dong M, Niu W.
1056	A Microbial Signature of Psychological Distress in Irritable Bowel Syndrome.	0		30095672	Peter J, Fournier C, Durdevic M, Knoblich L, Keip B, Dejaco C, Trauner M, Moser G.
1057	Mass spectrometry-based shotgun lipidomics - a critical review from the technical point of view.	1	review	30094786	Hsu FF.
1058	The impacts of delivery mode on infant's oral microflora.	0		30093722	Li H, Wang J, Wu L, Luo J, Liang X, Xiao B, Zhu Y.
1059	Stationary and portable sequencing-based approaches for tracing wastewater contamination in urban stormwater systems.	1	not human	30093614	Hu YOO, Ndegwa N, Alneberg J, Johansson S, Logue JB, Huss M, Käller M, Lundeberg J, Fagerberg J, Andersson AF.
1060	Evaluation of the airway microbiome in nontuberculous mycobacteria disease.	0		30093571	Sulaiman I, Wu BG, Li Y, Scott AS, Malecha P, Scaglione B, Wang J, Basavaraj A, Chung S, Bantis K, Carpenito J, Clemente JC, Shen N, Bessich J, Rafeq S, Michaud G, Donington J, Naidoo C, Theron G, Schattner G, Garofano S, Condos R, et al.
1061	Massively parallel and multiplex blood group genotyping using next-generation-sequencing.	1	methodological	30092181	Boccoz SA, Fouret J, Roche M, Lachuer J, Legras-Lachuer C, Corgier BP, Marquette CA.
1062	Quantitative detection of hepatitis C virus RNA in urine of patients with chronic hepatitis C using a novel real-time PCR assay.	1	not HTS	30091789	Lu T, Han Y, Zhang R, Zhang K, Lin G, Li J.
1063	Increased environmental sample area and recovery of Clostridium difficile spores from hospital surfaces by quantitative PCR and enrichment culture.	1	not human	30091692	Brown KA, MacDougall LK, Valenta K, Simor A, Johnstone J, Mubareka S, Broukhanski G, Garber G, McGeer A, Daneman N.
1064	Suitability of melanoma FFPE samples for NGS libraries: time and quality thresholds for downstream molecular tests.	1	methodological	30091391	Millán-Esteban D, Reyes-García D, García-Casado Z, Bañuls J, López-Guerrero JA, Requena C, Rodríguez-Hernández A, Traves V, Nagore E.
1065	Profiling of Bacterial and Fungal Microbial Communities in Cystic Fibrosis Sputum Using RNA.	0		30089648	Grahl N, Dolben EL, Filkins LM, Crocker AW, Willger SD, Morrison HG, Sogin ML, Ashare A, Gifford AH, Jacobs NJ, Schwartzman JD, Hogan DA.
1066	Evaluating the Possibility of Detecting Variants in Shotgun Proteomics via LeTE-Fusion Analysis Pipeline.	1	not HTS	30088773	Mamie Lih TS, Choong WK, Chen YJ, Sung TY.
1067	Altered gut microbiota and microbial biomarkers associated with chronic kidney disease.	0		30088332	Lun H, Yang W, Zhao S, Jiang M, Xu M, Liu F, Wang Y.
1068	Next-generation amplicon sequencing identifies genetically diverse human astroviruses, including recombinant strains, in environmental waters.	1	not human	30087387	Hata A, Kitajima M, Haramoto E, Lee S, Ihara M, Gerba CP, Tanaka H.
1069	Role of the Gut Microbiota in Atopic Dermatitis: A Systematic Review.	1	review	30085318	Petersen EBM, Skov L, Thyssen JP, Jensen P.
1070	The human Obg protein GTPBP10 is involved in mitoribosomal biogenesis.	1	not HTS	30085210	Lavdovskaia E, Kolander E, Steube E, Mai MM, Urlaub H, Richter-Dennerlein R.
1071	Sensitive scalp is associated with excessive sebum and perturbed microbiome.	0		30084158	Ma L, Guichard A, Cheng Y, Li J, Qin O, Wang X, Liu W, Tan Y.
1072	Breast cancer in postmenopausal women is associated with an altered gut metagenome.	0		30081953	Zhu J, Liao M, Yao Z, Liang W, Li Q, Liu J, Yang H, Ji Y, Wei W, Tan A, Liang S, Chen Y, Lin H, Zhu X, Huang S, Tian J, Tang R, Wang Q, Mo Z.
1073	[Primary study on the relationship between high-risk HPV infection and vaginal cervical microbiota].	0		30078257	Zhang Z, Zhang D, Xiao BB, Zhang R, Bai HH, Dong HY, Bi H, Liu ZH.
1074	A metagenomic study of the gut microbiome in Behcet's disease.	0		30077182	Ye Z, Zhang N, Wu C, Zhang X, Wang Q, Huang X, Du L, Cao Q, Tang J, Zhou C, Hou S, He Y, Xu Q, Xiong X, Kijlstra A, Qin N, Yang P.
1075	Association study of gut flora in Wilson's disease through high-throughput sequencing.	0		30075590	Geng H, Shu S, Dong J, Li H, Xu C, Han Y, Hu J, Han Y, Yang R, Cheng N.
1076	Direct identification of Ruminococcus gnavus by matrix-assisted laser desorption/ionization time-of-flight mass spectrometry (MALDI-TOF MS) on a positive anaerobic blood culture bottle.	1	not HTS	30075206	Fontanals D, Larruzea A, Sanfeliu I.
1077	Selection Has Countered High Mutability to Preserve the Ancestral Copy Number of Y Chromosome Amplicons in Diverse Human Lineages.	1	not HTS	30075113	Teitz LS, Pyntikova T, Skaletsky H, Page DC.
1078	Central Nervous System-type Neuroepithelial Tumors and Tumor-like Proliferations Developing in the Gynecologic Tract and Pelvis: Clinicopathologic Analysis of 23 Cases.	1	not HTS	30074494	Murdock T, Orr B, Allen S, Ibrahim J, Sharma R, Ronnett BM, Rodriguez FJ.
1079	Proteomic analysis and microtubule dynamicity of human sperm in electromagnetic cryopreservation.	1	not HTS	30074256	Gholami D, Ghaffari SM, Shahverdi A, Sharafi M, Riazi G, Fathi R, Esmaeili V, Hezavehei M.
1080	Photobiomodulation of the microbiome: implications for metabolic and inflammatory diseases.	1	methodological	30074108	Bicknell B, Liebert A, Johnstone D, Kiat H.
1081	Contribution of noncoding pathogenic variants to RPGRIP1-mediated inherited retinal degeneration.	1	not HTS	30072743	Jamshidi F, Place EM, Mehrotra S, Navarro-Gomez D, Maher M, Branham KE, Valkanas E, Cherry TJ, Lek M, MacArthur D, Pierce EA, Bujakowska KM.
1082	Comparison of the upper and lower airway microbiota in children with chronic lung diseases.	0		30071000	Ahmed B, Cox MJ, Cuthbertson L, James PL, Cookson WOC, Davies JC, Moffatt MF, Bush A.
1083	The Esophageal Microbiome in Health and Disease.	1	review	30069679	Corning B, Copland AP, Frye JW.
1084	Rapid gastrointestinal loss of Clostridial Clusters IV and XIVa in the ICU associates with an expansion of gut pathogens.	0		30067768	Livanos AE, Snider EJ, Whittier S, Chong DH, Wang TC, Abrams JA, Freedberg DE.
1085	Moxibustion treatment modulates the gut microbiota and immune function in a dextran sulphate sodium-induced colitis rat model.	1	not human	30065559	Qi Q, Liu YN, Jin XM, Zhang LS, Wang C, Bao CH, Liu HR, Wu HG, Wang XM.
1086	Predicting oral malodour based on the microbiota in saliva samples using a deep learning approach.	0		30064419	Nakano Y, Suzuki N, Kuwata F.
1087	Organ-wide profiling in mouse reveals high editing levels of Filamin B mRNA in the musculoskeletal system.	1	not human	30064337	Czermak P, Amman F, Jantsch MF, Cimatti L.
1088	Dysbiosis of the buccal mucosa microbiome in primary Sjögren's syndrome patients.	0		30060225	van der Meulen TA, Harmsen HJM, Bootsma H, Liefers SC, Vich Vila A, Zhernakova A, Fu J, Wijmenga C, Spijkervet FKL, Kroese FGM, Vissink A.
1089	Evaluation of the precision ID mtDNA whole genome panel on two massively parallel sequencing systems.	1	methodological	30059903	Woerner AE, Ambers A, Wendt FR, King JL, Moura-Neto RS, Silva R, Budowle B.
1090	Saccharopolyspora maritima sp. nov., an actinomycete isolated from mangrove sediment.	1	not human	30058993	Suksaard P, Srisuk N, Duangmal K.
1091	Biotic and abiotic factors shape the microbiota of wild-caught populations of the arbovirus vector Culicoides imicola.	1	not human	30058755	Díaz-Sánchez S, Hernández-Jarguín A, Torina A, Fernández de Mera IG, Estrada-Peña A, Villar M, La Russa F, Blanda V, Vicente J, Caracappa S, Gortazar C, de la Fuente J.
1092	New diagnostic tools for prosthetic joint infection.	1	methodological	30056239	Arvieux C, Common H.
1093	Genomic testing for pancreatic cancer in clinical practice as real-world evidence.	1	not HTS	30055942	Hayashi H, Tanishima S, Fujii K, Mori R, Okamura Y, Yanagita E, Matsuoka R, Amano T, Kinoshita I, Komatsu Y, Dosaka-Akita H, Nishihara H.
1094	Impact of tart cherries polyphenols on the human gut microbiota and phenolic metabolites in vitro and in vivo.	1	not human	30055451	Mayta-Apaza AC, Pottgen E, De Bodt J, Papp N, Marasini D, Howard L, Abranko L, Van de Wiele T, Lee SO, Carbonero F.
1095	Benchmarking of Amplicon-Based Next-Generation Sequencing Panels Combined with Bioinformatics Solutions for Germline BRCA1 and BRCA2 Alteration Detection.	1	methodological	30055349	Vendrell JA, Vilquin P, Larrieux M, Van Goethem C, Solassol J.
1096	Outbreak of Microsporidial Keratoconjunctivitis Associated With Water Contamination in Swimming Pools in Taiwan.	1	not human	30055152	Wang WY, Chu HS, Lin PC, Lee TF, Kuo KT, Hsueh PR, Hu FR, Wang IJ.
1097	Types of tobacco consumption and the oral microbiome in the United Arab Emirates Healthy Future (UAEHFS) Pilot Study.	0		30054546	Vallès Y, Inman CK, Peters BA, Ali R, Wareth LA, Abdulle A, Alsafar H, Anouti FA, Dhaheri AA, Galani D, Haji M, Hamiz AA, Hosani AA, Houqani MA, Junaibi AA, Kazim M, Kirchhoff T, Mahmeed WA, Maskari FA, Alnaeemi A, Oumeziane N, Ramasamy R, et al.
1098	Decreased microbiome diversity in the HIV small airway epithelium.	0		30053882	Xu S, Tsai A, Sze MA, Vucic EA, Shaipanich T, Harris M, Guillemi S, Yang J, Sinha S, Nislow C, Montaner J, Lam W, Lam S, Sin DD, Paul Man SF, Leung JM.
1099	Spondylitis - Spondylodiscitis - an Update.	1	review	30053761	Bornemann R, Rössler P, Jacobs C, Randau TM, Rommelspacher Y, Wirtz DC, Pflugmacher R.
1100	Whole-genome sequencing identification of a multidrug-resistant Listeria monocytogenes serotype 1/2a isolated from fresh mixed sausage in southern Brazil.	1	not HTS	30053641	Haubert L, Kremer FS, da Silva WP.
1101	Effect of alkaline treatment on pathogens, bacterial community and antibiotic resistance genes in different sewage sludges for potential agriculture use.	1	not human	30051768	Lopes BC, Machado EC, Rodrigues HF, Leal CD, Araújo JC, Teixeira de Matos A.
1102	Exopolysaccharide from Marine Bacillus velezensis MHM3 Induces Apoptosis of Human Breast Cancer MCF-7 Cells through a Mitochondrial Pathway	1	not HTS	30051679	Mahgoub AM, Mahmoud MG, Selim MS, EL Awady ME.
1103	A step ahead: Exploring the gut microbiota in inpatients with bipolar disorder during a depressive episode.	0		30051546	Painold A, Mörkl S, Kashofer K, Halwachs B, Dalkner N, Bengesser S, Birner A, Fellendorf F, Platzer M, Queissner R, Schütze G, Schwarz MJ, Moll N, Holzer P, Holl AK, Kapfhammer HP, Gorkiewicz G, Reininghaus EZ.
1104	Association between Oral Candida and Bacteriome in Children with Severe ECC.	0		30049240	Xiao J, Grier A, Faustoferri RC, Alzoubi S, Gill AL, Feng C, Liu Y, Quivey RG, Kopycka-Kedzierawski DT, Koo H, Gill SR.
1105	Rapid method for detecting and differentiating Mycobacterium tuberculosis complex and non-tuberculous mycobacteria in sputum by fluorescence in situ hybridization with DNA probes.	1	not HTS	30048818	Baliga S, Murphy C, Sharon L, Shenoy S, Biranthabail D, Weltman H, Miller S, Ramasamy R, Shah J.
1106	Gut Bacterial Microbiota and its Resistome Rapidly Recover to Basal State Levels after Short-term Amoxicillin-Clavulanic Acid Treatment in Healthy Adults.	0		30046129	MacPherson CW, Mathieu O, Tremblay J, Champagne J, Nantel A, Girard SA, Tompkins TA.
1107	Metagenomics of pigmented and cholesterol gallstones: the putative role of bacteria.	0		30046045	Kose SH, Grice K, Orsi WD, Ballal M, Coolen MJL.
1108	Bacterial DNA patterns identified using paired-end Illumina sequencing of 16S rRNA genes from whole blood samples of septic patients in the emergency room and intensive care unit.	0		30045694	Faria MMP, Winston BW, Surette MG, Conly JM.
1109	Evidence for lineage continuity between early serous proliferations (ESPs) in the Fallopian tube and disseminated high-grade serous carcinomas.	1	not clinical	30043522	Soong TR, Howitt BE, Miron A, Horowitz NS, Campbell F, Feltmate CM, Muto MG, Berkowitz RS, Nucci MR, Xian W, Crum CP.
1110	Gut microbiota, dietary intakes and intestinal permeability reflected by serum zonulin in women.	0		30043185	Mörkl S, Lackner S, Meinitzer A, Mangge H, Lehofer M, Halwachs B, Gorkiewicz G, Kashofer K, Painold A, Holl AK, Bengesser SA, Müller W, Holzer P, Holasek SJ.
1111	Newly Revised Quantitative PCR-Based Assay for Mitochondrial and Nuclear DNA Damage.	1	methodological	30040241	Sanders LH, Rouanet JP, Howlett EH, Leuthner TC, Rooney JP, Greenamyre JT, Meyer JN.
1112	Detection of novel germline mutations in six breast cancer predisposition genes by targeted next-generation sequencing.	1	not clinical	30039884	Dong L, Wu N, Wang S, Cheng Y, Han L, Zhao J, Long X, Mu K, Li M, Wei L, Wang W, Zhang W, Cao Y, Liu J, Yu J, Hao X.
1113	Whole-Genome Shotgun Sequence CNV Detection Using Read Depth.	1	not HTS	30039363	Kahveci F, Alkan C.
1114	Oropharyngeal microbiome evaluation highlights Neisseria abundance in active celiac patients.	0		30038321	Iaffaldano L, Granata I, Pagliuca C, Esposito MV, Casaburi G, Salerno G, Colicchio R, Piccirillo M, Ciacci C, Del Vecchio Blanco G, Guarracino MR, Salvatore P, Salvatore F, D'Argenio V, Sacchetti L.
1115	Endocervical and vaginal microbiota in South African adolescents with asymptomatic Chlamydia trachomatis infection.	0		30038262	Balle C, Lennard K, Dabee S, Barnabas SL, Jaumdally SZ, Gasper MA, Maseko V, Mbulawa ZZA, Williamson AL, Bekker LG, Lewis DA, Passmore JS, Jaspan HB.
1116	Complete Sequence of a Novel Multidrug-Resistant Pseudomonas putida Strain Carrying Two Copies of qnrVC6.	1	not clinical	30036133	Chen D, Yang L, Peters BM, Liu J, Li L, Li B, Xu Z, Shirtliff ME.
1117	The nasopharyngeal microbiota in patients with viral respiratory tract infections is enriched in bacterial pathogens.	0		30033505	Edouard S, Million M, Bachar D, Dubourg G, Michelle C, Ninove L, Charrel R, Raoult D.
1118	Liquid biopsy of fine-needle aspiration supernatant for lung cancer genotyping.	1	not HTS	30032849	Guibert N, Tsukada H, Hwang DH, Chambers E, Cibas ES, Bale T, Supplee J, Ulrich B, Sholl LM, Paweletz CP, Oxnard GR.
1119	Mechanism of antidiabetic and synergistic effects of ginseng polysaccharide and ginsenoside Rb1 on diabetic rat model.	1	not human	30032757	Li J, Li R, Li N, Zheng F, Dai Y, Ge Y, Yue H, Yu S.
1120	Online Interactive Microbial Classification and Geospatial Distributional Analysis Using BioAtlas.	1	methodological	30030801	Lund J, Tan Q, Baumbach J.
1121	Human coelomic fluid investigation: A MS-based analytical approach to prenatal screening.	1	not HTS	30030477	Aiello D, Giambona A, Leto F, Passarello C, Damiani G, Maggio A, Siciliano C, Napoli A.
1122	Characterization of mutations conferring streptomycin resistance to multidrug-resistant Mycobacterium tuberculosis isolates from Myanmar.	1	not HTS	30029920	Thida Oo NA, San LL, Thapa J, Aye KS, Aung WW, Nakajima C, Suzuki Y.
1123	Functional intraepithelial lymphocyte changes in inflammatory bowel disease and spondyloarthritis have disease specific correlations with intestinal microbiota.	0		30029674	Regner EH, Ohri N, Stahly A, Gerich ME, Fennimore BP, Ir D, Jubair WK, Görg C, Siebert J, Robertson CE, Caplan L, Frank DN, Kuhn KA.
1124	High-throughput profiling of the circulating proteome suggests sexually dimorphic corticosteroid signaling following ischemic stroke.	1	not HTS	30029587	O'Connell GC, Walsh KB, Burrage E, Adeoye O, Chantler PD, Barr TL.
1125	An Algorithmic Approach to the Management of Ballistic Facial Trauma in the Civilian Population.	1	methodological	30028401	Chattha A, Lee JC, Johnson PK, Patel A.
1126	Utility of 16S rRNA PCR in the Synovial Fluid for the Diagnosis of Prosthetic Joint Infection.	1	not HTS	30027708	Sebastian S, Malhotra R, Sreenivas V, Kapil A, Chaudhry R, Dhawan B.
1127	Fecal Helicobacter pylori glmM and 16S rRNA genes correlate with serum TNF-a and IL-1ß cytokine fluctuations.	1	not HTS	30024269	Moradipour A, Khosravi A, Piri F.
1128	Hotspot DAXX, PTCH2 and CYFIP2 mutations in pancreatic neuroendocrine neoplasms.	1	not clinical	30021865	Vandamme T, Beyens M, Boons G, Schepers A, Kamp K, Biermann K, Pauwels P, De Herder WW, Hofland LJ, Peeters M, Van Camp G, Op de Beeck K.
1129	Benchmarking differential expression analysis tools for RNA-Seq: normalization-based vs. log-ratio transformation-based methods.	1	methodological	30021534	Quinn TP, Crowley TM, Richardson MF.
1130	Cold-Activated Lipid Dynamics in Adipose Tissue Highlights a Role for Cardiolipin in Thermogenic Metabolism.	1	not HTS	30021173	Lynes MD, Shamsi F, Sustarsic EG, Leiria LO, Wang CH, Su SC, Huang TL, Gao F, Narain NR, Chen EY, Cypess AM, Schulz TJ, Gerhart-Hines Z, Kiebish MA, Tseng YH.
1131	Triflic Acid Treatment Enables LC-MS/MS Analysis of Insoluble Bacterial Biomass.	1	not HTS	30019906	Wang AY, Thuy-Boun PS, Stupp GS, Su AI, Wolan DW.
1132	Inflammatory cytokine biomarkers of asymptomatic sexually transmitted infections and vaginal dysbiosis: a multicentre validation study.	1	not HTS	30018088	Masson L, Barnabas S, Deese J, Lennard K, Dabee S, Gamieldien H, Jaumdally SZ, Williamson AL, Little F, Van Damme L, Ahmed K, Crucitti T, Abdellati S, Bekker LG, Gray G, Dietrich J, Jaspan H, Passmore JS.
1133	Amplified Tandem Spinach-Based Aptamer Transcription Enables Low Background miRNA Detection.	1	not HTS	30016869	Tang X, Deng R, Sun Y, Ren X, Zhou M, Li J.
1134	Establishing a mucosal gut microbial community in vitro using an artificial simulator.	1	not human	30016326	Liu L, Firrman J, Tanes C, Bittinger K, Thomas-Gahring A, Wu GD, Van den Abbeele P, Tomasula PM.
1135	Coxiella burnetii Endocarditis and Meningitis, California, USA, 2017.	1	not clinical	30016252	Allan-Blitz LT, Sakona A, Wallace WD, Klausner JD.
1136	Paenibacillus assamensis in Joint Fluid of Man with Suspected Tularemia, China.	1	not clinical	30016244	Zhang E, Lu H, Liu Q, Tang Z, Li D, Jiang L, He Q, Pan N, Wang Y.
1137	Meanings, measurements, and musings on the significance of patterns in human microbiome variation.	1	review	30015225	Schnorr SL.
1138	Refinery and concentration of nutrients from urine with electrodialysis enabled by upstream precipitation and nitrification.	1	not HTS	30014981	De Paepe J, Lindeboom REF, Vanoppen M, De Paepe K, Demey D, Coessens W, Lamaze B, Verliefde ARD, Clauwaert P, Vlaeminck SE.
1139	16S rRNA Long-Read Sequencing of the Granulation Tissue from Nonsmokers and Smokers-Severe Chronic Periodontitis Patients.	0		30013983	Chowdhry R, Singh N, Sahu DK, Tripathi RK, Mishra A, Singh A, Shyam H, Shankar P, Lal N, Bhatt MLB, Kant R.
1140	Quality control of single amino acid variations detected by tandem mass spectrometry.	1	not HTS	30012419	Yi X, Wang B, An Z, Gong F, Li J, Fu Y.
1141	Gut microbial and metabolomic profiles after fecal microbiota transplantation in pediatric ulcerative colitis patients.	0		30010747	Nusbaum DJ, Sun F, Ren J, Zhu Z, Ramsy N, Pervolarakis N, Kunde S, England W, Gao B, Fiehn O, Michail S, Whiteson K.
1142	First case of a bloodstream infection caused by the genus Brachybacterium.	1	Case Report	30007866	Tamai K, Akashi Y, Yoshimoto Y, Yaguchi Y, Takeuchi Y, Shiigai M, Igarashi J, Hirose Y, Suzuki H, Ohkusu K.
1143	Metabolic Biosynthesis Pathways Identified from Fecal Microbiome Associated with Prostate Cancer.	0		30007819	Liss MA, White JR, Goros M, Gelfond J, Leach R, Johnson-Pais T, Lai Z, Rourke E, Basler J, Ankerst D, Shah DP.
1144	Off-target effects of tribendimidine, tribendimidine plus ivermectin, tribendimidine plus oxantel-pamoate, and albendazole plus oxantel-pamoate on the human gut microbiota.	0		30007544	Schneeberger PHH, Coulibaly JT, Gueuning M, Moser W, Coburn B, Frey JE, Keiser J.
1145	Proteomics Analysis of Myelin Composition.	1	not HTS	30006702	Ishii A, Han D, Bansal R.
1146	Intestinal microbiome as a risk factor for urinary tract infections in children.	0		30006660	Paalanne N, Husso A, Salo J, Pieviläinen O, Tejesvi MV, Koivusaari P, Pirttilä AM, Pokka T, Mattila S, Jyrkäs J, Turpeinen A, Uhari M, Renko M, Tapiainen T.
1147	Mediation Analysis as a Means of Identifying Dietary Components That Differentially Affect the Fecal Microbiota of Infants Weaned by Modified Baby-Led and Traditional Approaches.	0		30006390	Leong C, Haszard JJ, Lawley B, Otal A, Taylor RW, Szymlek-Gay EA, Fleming EA, Daniels L, Fangupo LJ, Tannock GW, Heath AM.
1148	Bloodstream infection caused by Bacteroides denticanum, a close relative of Bacteroides pyogenes, misidentified by MALDI TOF- mass spectrometry.	1	not HTS	30006318	Tkadlec J, Krutova M, Matejkova J, Nyc O, Drevinek P.
1149	Real-time monitoring of HT29 epithelial cells as an in vitro model for assessing functional differences among intestinal microbiotas from different human population groups.	1	not clinical	30006229	Nogacka AM, Ruas-Madiedo P, Gómez E, Solís G, Fernández N, Suárez M, Suárez A, Salazar N, de Los Reyes-Gavilán CG, Gueimonde M.
1150	Fast and sensitive isothermal DNA assay using microbead<U+FEFF> dielectrophoresis for detection of anti-microbial resistance genes.	1	not HTS	30005377	Nakano M, Kalsi S, Morgan H.
1151	Shotgun Lipidomics Combined with Laser Capture Microdissection: A Tool To Analyze Histological Zones in Cryosections of Tissues.	1	not HTS	30004672	Knittelfelder O, Traikov S, Vvedenskaya O, Schuhmann A, Segeletz S, Shevchenko A, Shevchenko A.
1152	Antimicrobial Resistance in Escherichia coli.	1	not clinical	30003866	Poirel L, Madec JY, Lupo A, Schink AK, Kieffer N, Nordmann P, Schwarz S.
1153	Emergence of co-existence of bla(NDM) with rmtC and qnrB genes in clinical carbapenem-resistant Klebsiella pneumoniae isolates in burning center from southeast of Iran.	1	not HTS	30003527	Kiaei S, Moradi M, Hosseini Nave H, Hashemizadeh Z, Taati-Moghadam M, Kalantar-Neyestanaki D.
1154	A Vegetarian Diet Is a Major Determinant of Gut Microbiota Composition in Early Pregnancy.	0		30002323	Barrett HL, Gomez-Arango LF, Wilkinson SA, McIntyre HD, Callaway LK, Morrison M, Dekker Nitert M.
1155	[Analysis of Polymorphisms in the HCMV UL144 Gene in Clinical Isolates from Children with Asymptomatic Infection].	1	not HTS	30001584	Guo G, Xie S, Ye S, Zhang L, Sun X, Li B, Zhang L, Xue X.
1156	Mother-to-Infant Microbial Transmission from Different Body Sites Shapes the Developing Infant Gut Microbiome.	0		30001516	Ferretti P, Pasolli E, Tett A, Asnicar F, Gorfer V, Fedi S, Armanini F, Truong DT, Manara S, Zolfo M, Beghini F, Bertorelli R, De Sanctis V, Bariletti I, Canto R, Clementi R, Cologna M, Crifò T, Cusumano G, Gottardi S, Innamorati C, Masè C, et al.
1157	Consistent Amplification of FRS2 and MDM2 in Low-grade Osteosarcoma: A Genetic Study of 22 Cases With Clinicopathologic Analysis.	1	not HTS	30001240	He X, Pang Z, Zhang X, Lan T, Chen H, Chen M, Yang H, Huang J, Chen Y, Zhang Z, Jing W, Peng R, Zhang H.
1158	The salivary microbiome of diabetic and non-diabetic adults with periodontal disease.	0		29999529	Sabharwal A, Ganley K, Miecznikowski JC, Haase EM, Barnes V, Scannapieco FA.
1159	Characteristics of gut microbiota and its response to a Chinese Herbal Formula in elder patients with metabolic syndrome.	0		29998997	Ni Y, Mu C, He X, Zheng K, Guo H, Zhu W.
1160	Characterization of airborne viromes in cheese production plants.	1	not human	29998560	Colombo S, Arioli S, Gargari G, Neri E, Della Scala G, Mora D.
1161	Characterisation of the nasal microbiota in granulomatosis with polyangiitis.	0		29997110	Rhee RL, Sreih AG, Najem CE, Grayson PC, Zhao C, Bittinger K, Collman RG, Merkel PA.
1162	Coinfections identified from metagenomic analysis of cervical lymph nodes from tularemia patients.	1	not HTS	29996780	Birdsell DN, Özsürekci Y, Rawat A, Aycan AE, Mitchell CL, Sahl JW, Johansson A, Colman RE, Schupp JM, Ceyhan M, Keim PS, Wagner DM.
1163	[Feasibility of amplicon-based targeted next-generation sequencing of colorectal cancer in endoscopic biopsies].	1	methodological	29996313	Wang YJ, Jiang RR, Liu HJ, Zhang B, Ye F, Bu H.
1164	Physiology and central carbon metabolism of the gut bacterium Prevotella copri.	1	not clinical	29995973	Franke T, Deppenmeier U.
1165	Stool Microbiota Composition Differs in Patients with Stomach, Colon, and Rectal Neoplasms.	0		29995183	Youssef O, Lahti L, Kokkola A, Karla T, Tikkanen M, Ehsan H, Carpelan-Holmström M, Koskensalo S, Böhling T, Rautelin H, Puolakkainen P, Knuutila S, Sarhadi V.
1166	Submodular Generalized Matching for Peptide Identification in Tandem Mass Spectrometry.	1	not HTS	29993658	Bai W, Bilmes J, Noble WS.
1167	The short-term impact of probiotic consumption on the oral cavity microbiome.	0		29992994	Dassi E, Ferretti P, Covello G; HTM-CMB-2015., Bertorelli R, Denti MA, De Sanctis V, Tett A, Segata N.
1168	Plasma Proteome Profiles of Stable CAD Patients Stratified According to Total Apo C-III Levels.	1	not HTS	29992792	Manfredi M, Chiariello C, Conte E, Castagna A, Robotti E, Gosetti F, Patrone M, Martinelli N, Bassi A, Cecconi D, Marengo E, Olivieri O.
1169	Metagenomic evaluation of the effects of storage conditions on the bacterial microbiota of oysters Crassostrea gasar (Adanson, 1757).	1	not human	29992707	Ostrensky A, Horodesky A, Faoro H, Balsanelli E, Sfeir MZT, Cozer N, Pie MR, Dal Pont G, Castilho-Westphal GG.
1170	The evolutionary signal in metagenome phyletic profiles predicts many gene functions.	1	not clinical	29991352	Vidulin V, Šmuc T, Džeroski S, Supek F.
1171	Gut Microbiota Composition Is Related to Cardiorespiratory Fitness in Healthy Young Adults.	0		29989465	Durk RP, Castillo E, Márquez-Magaña L, Grosicki GJ, Bolter ND, Lee CM, Bagley JR.
1172	Compositional differences in gastrointestinal microbiota in prostate cancer patients treated with androgen axis-targeted therapies.	0		29988102	Sfanos KS, Markowski MC, Peiffer LB, Ernst SE, White JR, Pienta KJ, Antonarakis ES, Ross AE.
1173	Shifts of Faecal Microbiota During Sporadic Colorectal Carcinogenesis.	0		29985435	Mori G, Rampelli S, Orena BS, Rengucci C, De Maio G, Barbieri G, Passardi A, Casadei Gardini A, Frassineti GL, Gaiarsa S, Albertini AM, Ranzani GN, Calistri D, Pasca MR.
1174	16S metagenomics for diagnosis of bloodstream infections: opportunities and pitfalls.	1	review	29985081	Rutanga JP, Van Puyvelde S, Heroes AS, Muvunyi CM, Jacobs J, Deborggraeve S.
1175	Consumption of Black Legumes Glycine soja and Glycine max Lowers Serum Lipids and Alters the Gut Microbiome Profile in Mice Fed a High-Fat Diet.	1	not human	29984576	Jing C, Wen Z, Zou P, Yuan Y, Jing W, Li Y, Zhang C.
1176	Aerodigestive dysbiosis in children with chronic cough.	0		29984544	Kazachkov M, Kapoor BC, Malecha PW, Wu BG, Li Y, Levine J, Erkman J, Fitzgerald K, Moy L, Segal LN.
1177	Identification of phenol- and p-cresol-producing intestinal bacteria by using media supplemented with tyrosine and its metabolites.	1	not HTS	29982420	Saito Y, Sato T, Nomoto K, Tsuji H.
1178	Shisha microbiota: the good, the bad and the not so ugly.	1	not human	29980232	Hani J, Abdel Nour G, Matta J, Jazzar B, Pfaffl MW, Hanna-Wakim L, Abdel Nour AM.
1179	Distinctions and associations between the microbiota of saliva and supragingival plaque of permanent and deciduous teeth.	0		29979786	Shi W, Tian J, Xu H, Zhou Q, Qin M.
1180	Intestinal Inflammation in Chilean Infants Fed With Bovine Formula vs. Breast Milk and Its Association With Their Gut Microbiota.	0		29977866	Ossa JC, Yáñez D, Valenzuela R, Gallardo P, Lucero Y, Farfán MJ.
1181	Reuse of malaria rapid diagnostic tests for amplicon deep sequencing to estimate Plasmodium falciparum transmission intensity in western Uganda.	1	not clinical	29977002	Boyce RM, Hathaway N, Fulton T, Reyes R, Matte M, Ntaro M, Mulogo E, Waltmann A, Bailey JA, Siedner MJ, Juliano JJ.
1182	Metagenomics for Clinical Infectious Disease Diagnostics Steps Closer to Reality.	1	review	29976592	Dekker JP.
1183	Whole-Genome Sequence Analysis of Multidrug-Resistant Campylobacter Isolates: a Focus on Aminoglycoside Resistance Determinants.	1	not HTS	29976591	Fabre A, Oleastro M, Nunes A, Santos A, Sifré E, Ducournau A, Bénéjat L, Buissonnière A, Floch P, Mégraud F, Dubois V, Lehours P.
1184	Eosinophilic Solid and Cystic (ESC) Renal Cell Carcinomas Harbor TSC Mutations: Molecular Analysis Supports an Expanding Clinicopathologic Spectrum.	1	not HTS	29975249	Palsgrove DN, Li Y, Pratilas CA, Lin MT, Pallavajjalla A, Gocke C, De Marzo AM, Matoso A, Netto GJ, Epstein JI, Argani P.
1185	Phylogenetic diversity and metabolic potential of microbiome of natural healing clay from Chamliyal (J&K).	1	not human	29974156	Sharma S, Grewal S, Vakhlu J.
1186	Maternal diet during pregnancy is related with the infant stool microbiome in a delivery mode-dependent manner.	0		29973274	Lundgren SN, Madan JC, Emond JA, Morrison HG, Christensen BC, Karagas MR, Hoen AG.
1187	Classification of Single Particles from Human Cell Extract Reveals Distinct Structures.	1	not HTS	29972786	Verbeke EJ, Mallam AL, Drew K, Marcotte EM, Taylor DW.
1188	Association Between Gut Microbiota and Helicobacter pylori-Related Gastric Lesions in a High-Risk Population of Gastric Cancer.	0		29971220	Gao JJ, Zhang Y, Gerhard M, Mejias-Luque R, Zhang L, Vieth M, Ma JL, Bajbouj M, Suchanek S, Liu WD, Ulm K, Quante M, Li ZX, Zhou T, Schmid R, Classen M, Li WQ, You WC, Pan KF.
1189	The Presence of Toxic and Non-Toxic Cyanobacteria in the Sediments of the Limpopo River Basin: Implications for Human Health.	1	not human	29970791	Magonono M, Oberholster PJ, Addmore S, Stanley M, Gumbo JR.
1190	Severe Obstructive Sleep Apnea Is Associated with Alterations in the Nasal Microbiome and an Increase in Inflammation.	0		29969291	Wu BG, Sulaiman I, Wang J, Shen N, Clemente JC, Li Y, Laumbach RJ, Lu SE, Udasin I, Le-Hoang O, Perez A, Alimokhtari S, Black K, Plietz M, Twumasi A, Sanders H, Malecha P, Kapoor B, Scaglione BD, Wang A, Blazoski C, Weiden MD, et al.
1191	A Potential Golden Age to Come-Current Tools, Recent Use Cases, and Future Avenues for De Novo Sequencing in Proteomics.	1	not HTS	29968278	Muth T, Hartkopf F, Vaudel M, Renard BY.
1192	Complex ecological interactions of Staphylococcus aureus in tampons during menstruation.	1	not HTS	29967393	Jacquemond I, Muggeo A, Lamblin G, Tristan A, Gillet Y, Bolze PA, Bes M, Gustave CA, Rasigade JP, Golfier F, Ferry T, Dubost A, Abrouk D, Barreto S, Prigent-Combaret C, Thioulouse J, Lina G, Muller D.
1193	Prevalence and Genetic Analysis of mcr-3-Positive Aeromonas Species from Humans, Retail Meat, and Environmental Water Samples.	1	not human	29967026	Shen Y, Xu C, Sun Q, Schwarz S, Ou Y, Yang L, Huang Z, Eichhorn I, Walsh TR, Wang Y, Zhang R, Shen J.
1194	Characterization of Bacterial Communities and Their Antibiotic Resistance Profiles in Wastewaters Obtained from Pharmaceutical Facilities in Lagos and Ogun States, Nigeria.	1	not human	29966226	Obayiuwana A, Ogunjobi A, Yang M, Ibekwe M.
1195	The presence of genetic risk variants within PTPN2 and PTPN22 is associated with intestinal microbiota alterations in Swiss IBD cohort patients.	0		29965986	Yilmaz B, Spalinger MR, Biedermann L, Franc Y, Fournier N, Rossel JB, Juillerat P, Rogler G, Macpherson AJ, Scharl M.
1196	[Effects of Elevated Tetracycline Concentrations on Aerobic Composting of Human Feces: Composting Behavior and Microbial Community Succession].	1	not clinical	29965639	Shi HL, Wang XC, Li Q, Liu Y.
1197	Molecular epidemiology of aminoglycoside resistance in clinical isolates of Klebsiella pneumoniae collected from Qazvin and Tehran provinces, Iran.	1	not clinical	29964191	Nasiri G, Peymani A, Farivar TN, Hosseini P.
1198	In search of cerebrospinal fluid biomarkers of fatigue in multiple sclerosis: A proteomics study.	1	not HTS	29961995	Valko PO, Roschitzki B, Faigle W, Grossmann J, Panse C, Biro P, Dambach M, Spahn DR, Weller M, Martin R, Baumann CR.
1199	First report of the isolation of Balamuthia mandrillaris in the northern region of Japan.	1	Case Report	29961176	Yamanouchi K, Arima H, Sakamoto Y, Kanto K, Kasai K, Ito K, Inaba T.
1200	Differential preservation of endogenous human and microbial DNA in dental calculus and dentin.	1	not clinical	29959351	Mann AE, Sabin S, Ziesemer K, Vågene ÅJ, Schroeder H, Ozga AT, Sankaranarayanan K, Hofman CA, Fellows Yates JA, Salazar-García DC, Frohlich B, Aldenderfer M, Hoogland M, Read C, Milner GR, Stone AC, Lewis CM Jr, Krause J, Hofman C, Bos KI, Warinner C.
1201	Role of Pneumocystis jirovecii in patients with different pulmonary underlying condition using a nested-PCR.	1	not HTS	29956896	Martínez Lamas L, Pérez Rodríguez MT, Álvarez Ramos I, Bouza Soage ME, Figueroa Lamas MP, Álvarez Fernández M.
1202	HPV infection and bacterial microbiota in the placenta, uterine cervix and oral mucosa.	0		29955075	Tuominen H, Rautava S, Syrjänen S, Collado MC, Rautava J.
1203	Probiotic Bifidobacterium strains and galactooligosaccharides improve intestinal barrier function in obese adults but show no synergism when used together as synbiotics.	1	not HTS	29954454	Krumbeck JA, Rasmussen HE, Hutkins RW, Clarke J, Shawron K, Keshavarzian A, Walter J.
1204	INSaFLU: an automated open web-based bioinformatics suite "from-reads" for influenza whole-genome-sequencing-based surveillance.	1	methodological	29954441	Borges V, Pinheiro M, Pechirra P, Guiomar R, Gomes JP.
1205	A taxonomic signature of obesity in a large study of American adults.	0		29950689	Peters BA, Shapiro JA, Church TR, Miller G, Trinh-Shevrin C, Yuen E, Friedlander C, Hayes RB, Ahn J.
1206	Endospore forming bacteria may be associated with maintenance of surgically-induced remission in Crohn's disease.	0		29950676	Laffin MR, Perry T, Park H, Gillevet P, Sikaroodi M, Kaplan GG, Fedorak RN, Kroeker K, Dieleman LA, Dicken B, Madsen KL.
1207	Mismatch Amplification Mutation Assay-Based Real-Time PCR for Rapid Detection of Neisseria gonorrhoeae and Antimicrobial Resistance Determinants in Clinical Specimens.	1	methodological	29950339	Donà V, Smid JH, Kasraian S, Egli-Gany D, Dost F, Imeri F, Unemo M, Low N, Endimiani A.
1208	MicroPheno: predicting environments and host phenotypes from 16S rRNA gene sequencing using a k-mer based representation of shallow sub-samples.	1	methodological	29950008	Asgari E, Garakani K, McHardy AC, Mofrad MRK.
1209	Variable regions of the glyS, infB and rplB genes usable as novel genetic markers for identification and phylogenetic purposes of genera belonging to the family Propionibacteriaceae.	1	methodological	29949501	Mekadim C, Killer J, Pechar R, Mrázek J.
1210	The urinary microbiome in patients with refractory urge incontinence and recurrent urinary tract infection.	0		29946828	Chen Z, Phan MD, Bates LJ, Peters KM, Mukerjee C, Moore KH, Schembri MA.
1211	Selection of validated hypervariable regions is crucial in 16S-based microbiota studies of the female genital tract.	1	methodological	29946153	Graspeuntner S, Loeper N, Künzel S, Baines JF, Rupp J.
1212	Antibiotic Resistome Associated with Small-Scale Poultry Production in Rural Ecuador.	1	not HTS	29944836	Guo X, Stedtfeld RD, Hedman H, Eisenberg JNS, Trueba G, Yin D, Tiedje JM, Zhang L.
1213	Nonaplex PCR using Cliffhanger primers to identify diarrhoeagenic Escherichia coli from crude lysates of human faecal samples.	1	methodological	29944710	Schneider UV, Mikkelsen ND, Scheutz F, Friis-Møller A, Lisby G.
1214	Screening and Characterization of Multidrug-Resistant Gram-Negative Bacteria from a Remote African Area, São Tomé and Príncipe.	1	not HTS	29941640	Poirel L, Aires-de-Sousa M, Kudyba P, Kieffer N, Nordmann P.
1215	Answer to July 2018 Photo Quiz.	1	???	29941524	Hinson KR, Herres JA, Chow SK.
1216	Analysis of Staphylococcus aureus proteins secreted inside infected human epithelial cells.	1	not HTS	29941384	Surmann K, Depke M, Dhople VM, Pané-Farré J, Hildebrandt P, Gumz J, Schaible UE, Völker U, Schmidt F.
1217	Molecular identification of multidrug resistant Enterobacter hormaechei in Venezuela.	1	not HTS	29938989	Rodulfo H, Martínez D, De Donato M.
1218	Usefulness of metagenomic analysis in differential diagnosis for pyoderma gangrenosum.	1	review	29936877	Chen ZQ, Huang JF, Ma LL, Zhang CL, Lei S.
1219	Pathogen colonization of the gastrointestinal microbiome at intensive care unit admission and risk for subsequent death or infection.	0		29936583	Freedberg DE, Zhou MJ, Cohen ME, Annavajhala MK, Khan S, Moscoso DI, Brooks C, Whittier S, Chong DH, Uhlemann AC, Abrams JA.
1220	Unusual Manifestation of Live Staphylococcus saprophyticus, Corynebacterium urinapleomorphum, and Helicobacter pylori in the Gallbladder with Cholecystitis.	1	not clinical	29933576	Backert S, Tegtmeyer N, Oyarzabal OA, Osman D, Rohde M, Grützmann R, Vieth M.
1221	Alterations in the gut bacterial microbiome in fungal Keratitis patients.	0		29933394	Kalyana Chakravarthy S, Jayasudha R, Ranjith K, Dutta A, Pinna NK, Mande SS, Sharma S, Garg P, Murthy SI, Shivaji S.
1222	Identification of Nocardia species from clinical isolates using MALDI-TOF mass spectrometry.	1	not HTS	29933050	Marín M, Ruiz A, Iglesias C, Quiroga L, Cercenado E, Martín-Rabadán P, Bouza E, Rodríguez-Sánchez B.
1223	Antibiotic susceptibility testing and species identification of Nocardia isolates: a retrospective analysis of data from a French expert laboratory, 2010-2015.	1	not clinical	29933049	Lebeaux D, Bergeron E, Berthet J, Djadi-Prat J, Mouniée D, Boiron P, Lortholary O, Rodriguez-Nava V.
1224	Improving Single-Nucleotide Polymorphism-Based Fetal Fraction Estimation of Maternal Plasma Circulating Cell-Free DNA Using Bayesian Hierarchical Models.	1	not HTS	29932737	Larson NB, Wang C, Na J, Rowsey RA, Highsmith WE, Hoppman NL, Kocher JP, Klee EW.
1225	CSF3R Mutations are frequently associated with abnormalities of RUNX1, CBFB, CEBPA, and NPM1 genes in acute myeloid leukemia.	1	not clinical	29932212	Zhang Y, Wang F, Chen X, Zhang Y, Wang M, Liu H, Cao P, Ma X, Wang T, Zhang J, Zhang X, Lu P, Liu H.
1226	Bismuth-based quadruple Helicobacter pylori eradication regimen alters the composition of gut microbiota.	0		29932082	Yildiz SS, Yalinay M, Karakan T.
1227	Peri-implantitis-associated methanogens: a preliminary report.	1	not HTS	29930395	Belkacemi S, Mazel A, Tardivo D, Tavitian P, Stephan G, Bianca G, Terrer E, Drancourt M, Aboudharam G.
1228	Bronchiolitis obliterans syndrome susceptibility and the pulmonary microbiome.	0		29929823	Schott C, Weigt SS, Turturice BA, Metwally A, Belperio J, Finn PW, Perkins DL.
1229	Factors affecting the clinical relevance of Corynebacterium striatum isolated from blood cultures.	1	not HTS	29928059	Kang SJ, Choi SM, Choi JA, Choi JU, Oh TH, Kim SE, Kim UJ, Won EJ, Jang HC, Park KH, Shin JH, Kweon SS, Jung SI.
1230	Differences in gut microbiota associated with age, sex, and stool consistency in healthy Japanese subjects.	0		29926167	Takagi T, Naito Y, Inoue R, Kashiwagi S, Uchiyama K, Mizushima K, Tsuchiya S, Dohi O, Yoshida N, Kamada K, Ishikawa T, Handa O, Konishi H, Okuda K, Tsujimoto Y, Ohnogi H, Itoh Y.
1231	The developing premature infant gut microbiome is a major factor shaping the microbiome of neonatal intensive care unit rooms.	1	not clinical	29925423	Brooks B, Olm MR, Firek BA, Baker R, Geller-McGrath D, Reimer SR, Soenjoyo KR, Yip JS, Dahan D, Thomas BC, Morowitz MJ, Banfield JF.
1232	Comprehensive Quantification of the Modified Proteome Reveals Oxidative Heart Damage in Mitochondrial Heteroplasmy.	1	not HTS	29925008	Bagwan N, Bonzon-Kulichenko E, Calvo E, Lechuga-Vieco AV, Michalakopoulos S, Trevisan-Herraz M, Ezkurdia I, Rodríguez JM, Magni R, Latorre-Pellicer A, Enríquez JA, Vázquez J.
1233	Identification of Aspergillus and Mucorales in formalin-fixed, paraffin-embedded tissue samples: Comparison of specific and broad-range fungal qPCR assays.	1	not HTS	29924359	Springer J, McCormick Smith I, Hartmann S, Winkelmann R, Wilmes D, Cornely O, Kessel J, Löffler J, Rickerts V.
1234	Streptococcus and Prevotella are associated with the prognosis of oesophageal squamous cell carcinoma.	0		29923815	Liu Y, Lin Z, Lin Y, Chen Y, Peng XE, He F, Liu S, Yan S, Huang L, Lu W, Xiang Z, Hu Z.
1235	Fecal Bacteriome and Mycobiome in Bats with Diverse Diets in South China.	1	not human	29922970	Li J, Li L, Jiang H, Yuan L, Zhang L, Ma JE, Zhang X, Cheng M, Chen J.
1236	Isothermal amplification using modified primers for rapid electrochemical analysis of coeliac disease associated DQB1*02 HLA allele.	1	methodological	29920236	Al-Madhagi S, Joda H, Jauset-Rubio M, Ortiz M, Katakis I, O'Sullivan CK.
1237	Molecular Characterization of Carbapenem-Resistant Acinetobacter baumannii in the Intensive Care Unit of Uruguay's University Hospital Identifies the First rmtC Gene in the Species.	1	not clinical	29920143	Bado I, Papa-Ezdra R, Delgado-Blas JF, Gaudio M, Gutiérrez C, Cordeiro NF, García-Fulgueiras V, Araújo Pirez L, Seija V, Medina JC, Rieppi G, Gonzalez-Zorn B, Vignoli R.
1238	YAMP: a containerized workflow enabling reproducibility in metagenomics research.	1	methodological	29917068	Visconti A, Martin TC, Falchi M.
1239	PERFect: PERmutation Filtering test for microbiome data.	1	methodological	29917060	Smirnova E, Huzurbazar S, Jafari F.
1240	Etiological Characterization of the Cutaneous Ulcer Syndrome in Papua New Guinea Using Shotgun Metagenomics.	1	not HTS	29917039	Noguera-Julian M, González-Beiras C, Parera M, Ubals M, Kapa A, Paredes R, Mitjà O.
1241	Association of estrogen, progesterone and follicle stimulating hormone receptor polymorphisms with in vitro fertilization outcomes.	1	not clinical	29916276	Ganesh V, Venkatesan V, Koshy T, Reddy SN, Muthumuthiah S, Paul SFD.
1242	Fitness Costs and the Rapid Spread of kelch13-C580Y Substitutions Conferring Artemisinin Resistance.	1	not clinical	29914963	Nair S, Li X, Arya GA, McDew-White M, Ferrari M, Nosten F, Anderson TJC.
1243	ORF15 exon of the RPGR gene in retinitis pigmentosa – technically difficult, diagnostically important.	1	review	29912501	Oldak M, Ruszkowska E, Siwiec S, Pollak A, Stawinski P, Szulborski K, Szaflik JP.
1244	The urinary microbiome in women with mixed urinary incontinence compared to similarly aged controls.	1	not HTS	29909556	Komesu YM, Richter HE, Carper B, Dinwiddie DL, Lukacz ES, Siddiqui NY, Sung VW, Zyczynski HM, Ridgeway B, Rogers RG, Arya LA, Mazloomdoost D, Gantz MG; Pelvic Floor Disorders Network..
1245	The influence of the intestinal microbiome on vaccine responses.	1	review	29909134	Zimmermann P, Curtis N.
1246	Characterization of a Plasmodium falciparum rRNA methyltransferase.	1	not HTS	29909066	Gupta K, Gupta A, Habib S.
1247	Effect of administration of a probiotic preparation on gut microbiota and immune response in healthy women in India: an open-label, single-arm pilot study.	0		29907093	Singh A, Sarangi AN, Goel A, Srivastava R, Bhargava R, Gaur P, Aggarwal A, Aggarwal R.
1248	Outbreak of Occupational Brucellosis in a Laboratory Technician at Her Royal Highness Princess Sirindhorn Medical Center, Srinakharinwirot University, Thailand.	1	Case Report	29905995	Tantisiriwat W, Buppanharun W, Santiwatanakul S, Chansiri K.
1249	Profiling the Urinary Microbiota in Male Patients With Bladder Cancer in China.	0		29904624	Wu P, Zhang G, Zhao J, Chen J, Chen Y, Huang W, Zhong J, Zeng J.
1250	[Association between intestinal flora and immunity in middle-aged and aged people by PCR-DGGE].	1	not HTS	29903150	Qin Q, Miao J, Wang S, Yu Q, Li M, He F, Wang G.
1251	A rapid multiplex PCR assay for presumptive species identification of rhinoceros horns and its implementation in Vietnam.	1	not human	29902212	Ewart KM, Frankham GJ, McEwing R, The DT, Hogg CJ, Wade C, Lo N, Johnson RN.
1252	When old metagenomic data meet newly sequenced genomes, a case study.	1	Case Report	29902201	Li X, Naser SA, Khaled A, Hu H, Li X.
1253	Preliminary Studies of Lactic Acid Bacteria Isolated from Feces of Thai Newborns.	0		29901942	Chotelersak K, Thamacharoensuk T, Tanasupawat S, Nantavisai K, Taweechotipatr M, Puttikamonkul S.
1254	Amplification of bacterial genomic DNA from all ascitic fluids with a highly sensitive polymerase chain reaction.	1	methodological	29901148	Enomoto H, Inoue SI, Matsuhisa A, Iwata Y, Aizawa N, Sakai Y, Takata R, Ikeda N, Hasegawa K, Nakano C, Nishimura T, Yoh K, Miyamoto Y, Ishii N, Yuri Y, Ishii A, Takashima T, Nishikawa H, Iijima H, Nishiguchi S.
1255	Eggerthella timonensis sp. nov, a new species isolated from the stool sample of a pygmy female.	1	not clinical	29900700	Bilen M, Fonkou MDM, Tomei E, Armstrong N, Bittar F, Lagier JC, Daoud Z, Fournier PE, Raoult D, Cadoret F.
1256	Molecular Mechanisms of Disease Progression in Primary Cutaneous Diffuse Large B-Cell Lymphoma, Leg Type during Ibrutinib Therapy.	1	not HTS	29899297	Fox LC, Yannakou CK, Ryland G, Lade S, Dickinson M, Campbell BA, Prince HM.
1257	Major microbiota dysbiosis in severe obesity: fate after bariatric surgery.	0		29899081	Aron-Wisnewsky J, Prifti E, Belda E, Ichou F, Kayser BD, Dao MC, Verger EO, Hedjazi L, Bouillot JL, Chevallier JM, Pons N, Le Chatelier E, Levenez F, Ehrlich SD, Dore J, Zucker JD, Clément K.
1258	Fluorescence In Situ Hybridization (FISH) and Peptide Nucleic Acid Probe-Based FISH for Diagnosis of Q Fever Endocarditis and Vascular Infections.	1	not HTS	29899006	Prudent E, Lepidi H, Angelakis E, Raoult D.
1259	Serratia marcescens Outbreak in a Neonatal Intensive Care Unit: New Insights from Next-Generation Sequencing Applications.	1	not clinical	29899005	Martineau C, Li X, Lalancette C, Perreault T, Fournier E, Tremblay J, Gonzales M, Yergeau É, Quach C.
1260	Rectal and Naris Swabs: Practical and Informative Samples for Analyzing the Microbiota of Critically Ill Patients.	0		29898981	Bansal S, Nguyen JP, Leligdowicz A, Zhang Y, Kain KC, Ricciuto DR, Coburn B.
1261	Occurrence, antimicrobial susceptibility patterns and genotypic relatedness of Salmonella spp. isolates from captive wildlife, their caretakers, feed and water in India.	1	not human	29898799	Milton AAP, Agarwal RK, Priya GB, Athira CK, Saminathan M, Reddy A, Aravind M, Kumar A.
1262	Standardization of a protocol for shotgun proteomic analysis of saliva.	1	not HTS	29898185	Ventura TMDS, Ribeiro NR, Dionizio AS, Sabino IT, Buzalaf MAR.
1263	Helicobacter pylori eradication with bismuth quadruple therapy leads to dysbiosis of gut microbiota with an increased relative abundance of Proteobacteria and decreased relative abundances of Bacteroidetes and Actinobacteria.	0		29897654	Hsu PI, Pan CY, Kao JY, Tsay FW, Peng NJ, Kao SS, Wang HM, Tsai TJ, Wu DC, Chen CL, Tsai KW; Taiwan Acid-related Disease (TARD) Study Group..
1264	In-depth molecular analysis of a small cohort of human and Aedes mosquito (adults and larvae) samples from Kolkata revealed absence of Zika but high prevalence of dengue virus.	1	not human	29897327	Sukla S, Ghosh A, Saha R, De A, Adhya S, Biswas S.
1265	Identification of Lysinibacillus fusiformis Isolated from Cosmetic Samples Using MALDI-TOF MS and 16S rRNA Sequencing Methods.	1	not HTS	29895347	Sulaiman IM, Hsieh YH, Jacobs E, Miranda N, Simpson S, Kerdahi K.
1266	Camellia Oil ( Camellia oleifera Abel.) Modifies the Composition of Gut Microbiota and Alleviates Acetic Acid-Induced Colitis in Rats.	1	not human	29895146	Lee WT, Tung YT, Wu CC, Tu PS, Yen GC.
1267	The microbiome of translocated bacterial populations in patients with and without inflammatory bowel disease.	0		29893034	Kiely CJ, Pavli P, O'Brien CL.
1268	Large-scale biogeographical patterns of bacterial antibiotic resistome in the waterbodies of China.	1	not human	29891393	Liu L, Su JQ, Guo Y, Wilkinson DM, Liu Z, Zhu YG, Yang J.
1269	Variant site strain typer (VaST): efficient strain typing using a minimal number of variant genomic sites.	1	methodological	29890941	Furstenau TN, Cocking JH, Sahl JW, Fofanov VY.
1270	Effects of a homogeneous polysaccharide from Sijunzi decoction on human intestinal microbes and short chain fatty acids in vitro.	1	not clinical	29890316	Gao B, Wang R, Peng Y, Li X.
1271	Clostridium neonatale sp. nov. linked to necrotizing enterocolitis in neonates and a clarification of species assignable to the genus Clostridium (Prazmowski 1880) emend. Lawson and Rainey 2016.	1	not clinical	29889020	Bernard K, Burdz T, Wiebe D, Alfa M, Bernier AM.
1272	Oral administration of Bifidobacterium bifidum TMC3115 to neonatal mice may alleviate IgE-mediated allergic risk in adulthood.	1	not human	29888657	Cheng RY, Yao JR, Wan Q, Guo JW, Pu FF, Shi L, Hu W, Yang YH, Li L, Li M, He F.
1273	Bacterial biogeography of adult airways in atopic asthma.	0		29885665	Durack J, Huang YJ, Nariya S, Christian LS, Ansel KM, Beigelman A, Castro M, Dyer AM, Israel E, Kraft M, Martin RJ, Mauger DT, Rosenberg SR, King TS, White SR, Denlinger LC, Holguin F, Lazarus SC, Lugogo N, Peters SP, Smith LJ, Wechsler ME, et al.
1274	Complex lipid metabolic remodeling is required for efficient hepatitis C virus replication.	1	not HTS	29885363	Hofmann S, Krajewski M, Scherer C, Scholz V, Mordhorst V, Truschow P, Schöbel A, Reimer R, Schwudke D, Herker E.
1275	Enhancement of Recombinant Protein Production in Transgenic Nicotiana benthamiana Plant Cell Suspension Cultures with Co-Cultivation of Agrobacterium Containing Silencing Suppressors.	1	not HTS	29882931	Huang TK, Falk BW, Dandekar AM, McDonald KA.
1276	Eccrine Sweat as a Biofluid for Profiling Immune Biomarkers.	1	methodological	29882373	Katchman BA, Zhu M, Blain Christen J, Anderson KS.
1277	Immunological corollary of the pulmonary mycobiome in bronchiectasis: the CAMEB study.	1	not HTS	29880655	Mac Aogáin M, Chandrasekaran R, Lim AYH, Low TB, Tan GL, Hassan T, Ong TH, Hui Qi Ng A, Bertrand D, Koh JY, Pang SL, Lee ZY, Gwee XW, Martinus C, Sio YY, Matta SA, Chew FT, Keir HR, Connolly JE, Abisheganaden JA, Koh MS, Nagarajan N, et al.
1278	Performance of mass spectrometric identification of clinical Prevotella species using the VITEK MS system: A prospective multi-center study.	1	not HTS	29880448	Ulger Toprak N, Alida C M V, Urban E, Wybo I, Justesen US, Jean-Pierre H, Morris T, Akgul O, Kulekci G, Soyletir G, Nagy E; ESCMID Study Group for Anaerobic Infections (ESGAI)..
1279	Meta-analysis of human genome-microbiome association studies: the MiBioGen consortium initiative.	1	meta-analysis	29880062	Wang J, Kurilshikov A, Radjabzadeh D, Turpin W, Croitoru K, Bonder MJ, Jackson MA, Medina-Gomez C, Frost F, Homuth G, Rühlemann M, Hughes D, Kim HN; MiBioGen Consortium Initiative., Spector TD, Bell JT, Steves CJ, Timpson N, Franke A, Wijmenga C, Meyer K, Kacprowski T, et al.
1280	Protein markers of dysfunctional HDL in scavenger receptor class B type I deficient mice.	1	not human	29879989	Cao J, Xu Y, Li F, Shang L, Fan D, Yu H.
1281	Culture-Independent Analysis of Pediatric Bronchoalveolar Lavage Specimens.	1	not human	29877714	Zachariah P, Ryan C, Nadimpalli S, Coscia G, Kolb M, Smith H, Foca M, Saiman L, Planet PJ.
1282	Optimized DNA sampling of ancient bones using Computed Tomography scans.	1	not HTS	29877032	Alberti F, Gonzalez J, Paijmans JLA, Basler N, Preick M, Henneberger K, Trinks A, Rabeder G, Conard NJ, Münzel SC, Joger U, Fritsch G, Hildebrandt T, Hofreiter M, Barlow A.
1283	The Airplane Cabin Microbiome.	1	not human	29876609	Weiss H, Hertzberg VS, Dupont C, Espinoza JL, Levy S, Nelson K, Norris S; FlyHealthy Research Team..
1284	A New Highly Sensitive and Specific Real-Time PCR Assay Targeting the Malate Dehydrogenase Gene of Kingella kingae and Application to 201 Pediatric Clinical Specimens.	1	not HTS	29875189	El Houmami N, Durand GA, Bzdrenga J, Darmon A, Minodier P, Seligmann H, Raoult D, Fournier PE.
1285	The Microbiome and Metabolome of Preterm Infant Stool Are Personalized and Not Driven by Health Outcomes, Including Necrotizing Enterocolitis and Late-Onset Sepsis.	0		29875143	Wandro S, Osborne S, Enriquez C, Bixby C, Arrieta A, Whiteson K.
1286	Effect of Lactobacillus rhamnosus GG Supplementation on Intestinal Inflammation Assessed by PET/MRI Scans and Gut Microbiota Composition in HIV-Infected Individuals.	0		29874201	Arnbjerg CJ, Vestad B, Hov JR, Pedersen KK, Jespersen S, Johannesen HH, Holm K, Halvorsen B, Fallentin E, Hansen AE, Lange T, Kjær A, Trøseid M, Fischer BM, Nielsen SD.
1287	Variation in the Plasma Levels of Polyunsaturated Fatty Acids in Control vis-à-vis Nonalcoholic Fatty Liver Disease Subjects and Its Possible Association with Gut Microbiome.	1	not HTS	29873593	Vernekar M, Singhal R, Joshi K, Amarapurkar D.
1288	Comprehensive skin microbiome analysis reveals the uniqueness of human skin and evidence for phylosymbiosis within the class Mammalia.	0		29871947	Ross AA, Müller KM, Weese JS, Neufeld JD.
1289	Leveraging Existing 16S rRNA Gene Surveys To Identify Reproducible Biomarkers in Individuals with Colorectal Tumors.	1	methodological	29871916	Sze MA, Schloss PD.
1290	Decay of sewage-associated bacterial communities in fresh and marine environmental waters and sediment.	1	not human	29869677	Ahmed W, Staley C, Kaiser T, Sadowsky MJ, Kozak S, Beale D, Simpson S.
1291	Antimicrobial and Cytotoxic Properties of Bioactive Metabolites Produced by Streptomyces cavourensis YBQ59 Isolated from Cinnamomum cassia Prels in Yen Bai Province of Vietnam.	1	not clinical	29869093	Vu HT, Nguyen DT, Nguyen HQ, Chu HH, Chu SK, Chau MV, Phi QT.
1292	Comparisons Between Bacterial Communities in Mucosa in Patients With Gastric Antrum Ulcer and a Duodenal Ulcer.	0		29868487	Chen X, Xia C, Li Q, Jin L, Zheng L, Wu Z.
1293	Airway Microbiota Is Associated with Upregulation of the PI3K Pathway in Lung Cancer.	1	not human	29864375	Tsay JJ, Wu BG, Badri MH, Clemente JC, Shen N, Meyn P, Li Y, Yie TA, Lhakhang T, Olsen E, Murthy V, Michaud G, Sulaiman I, Tsirigos A, Heguy A, Pass H, Weiden MD, Rom WN, Sterman DH, Bonneau R, Blaser MJ, Segal LN.
1294	Exposures Related to House Dust Microbiota in a U.S. Farming Population.	1	not human	29863827	Lee MK, Carnes MU, Butz N, Azcarate-Peril MA, Richards M, Umbach DM, Thorne PS, Beane Freeman LE, Peddada SD, London SJ.
1295	[Identification and drug susceptibility testing of Mycobacterium thermoresistibile and Mycobacterium elephantis isolated from a cow with mastitis].	1	not HTS	29860815	Li WB, Ji LY, Xu DL, Liu HC, Zhao XQ, Wu YM, Wan KL.
1296	Sequence-specific sepsis-related DNA capture and fluorescent labeling in monoliths prepared by single-step photopolymerization in microfluidic devices.	1	not HTS	29859687	Knob R, Hanson RL, Tateoka OB, Wood RL, Guerrero-Arguero I, Robison RA, Pitt WG, Woolley AT.
1297	AmpliSAS and AmpliHLA: Web Server Tools for MHC Typing of Non-Model Species and Human Using NGS Data.	1	methodological	29858815	Sebastian A, Migalska M, Biedrzycka A.
1298	Using Exome and Amplicon-Based Sequencing Data for High-Resolution HLA Typing with ATHLATES.	1	not HTS	29858811	Liu C, Yang X.
1299	Draft Genome and Description of Eisenbergiella massiliensis Strain AT11(T): A New Species Isolated from Human Feces After Bariatric Surgery.	1	not clinical	29858619	Togo AH, Diop A, Million M, Maraninchi M, Lagier JC, Robert C, Di Pinto F, Raoult D, Fournier PE, Bittar F.
1300	Influence of gut microbiome on mucosal immune activation and SHIV viral transmission in naive macaques.	1	not human	29858581	Sui Y, Dzutsev A, Venzon D, Frey B, Thovarai V, Trinchieri G, Berzofsky JA.
1301	Evaluation of different analysis pipelines for the detection of HIV-1 minority resistant variants.	1	methodological	29856864	Perrier M, Désiré N, Storto A, Todesco E, Rodriguez C, Bertine M, Le Hingrat Q, Visseaux B, Calvez V, Descamps D, Marcelin AG, Charpentier C.
1302	Stimulated and unstimulated saliva samples have significantly different bacterial profiles.	1	not human	29856779	Gomar-Vercher S, Simón-Soro A, Montiel-Company JM, Almerich-Silla JM, Mira A.
1303	Description of Mediterraneibacter massiliensis, gen. nov., sp. nov., a new genus isolated from the gut microbiota of an obese patient and reclassification of Ruminococcus faecis, Ruminococcus lactaris, Ruminococcus torques, Ruminococcus gnavus and Clostridium glycyrrhizinilyticum as Mediterraneibact...	1	not clinical	29855844	Togo AH, Diop A, Bittar F, Maraninchi M, Valero R, Armstrong N, Dubourg G, Labas N, Richez M, Delerce J, Levasseur A, Fournier PE, Raoult D, Million M.
1304	Adult Firearm-Related Traumatic Brain Injury in United States Trauma Centers.	1	not HTS	29855212	Deng H, Yue JK, Winkler EA, Dhall SS, Manley GT, Tarapore PE.
1305	Short hypervariable microhaplotypes: A novel set of very short high discriminating power loci without stutter artefacts.	1	not clinical	29852469	van der Gaag KJ, de Leeuw RH, Laros JFJ, den Dunnen JT, de Knijff P.
1306	Smokeless tobacco impacts oral microbiota in a Syrian Golden hamster cheek pouch carcinogenesis model.	1	not human	29852249	Jin J, Guo L, VonTungeln L, Vanlandingham M, Cerniglia CE, Chen H.
1307	Is amniotic fluid of women with uncomplicated term pregnancies free of bacteria?	1	not clinical	29852156	Rehbinder EM, Lødrup Carlsen KC, Staff AC, Angell IL, Landrø L, Hilde K, Gaustad P, Rudi K.
1308	Proteomics in Forensic Sciences: Identification of the Nature of the Last Meal at Autopsy.	1	not HTS	29851351	Pieri M, Lombardi A, Basilicata P, Mamone G, Picariello G.
1309	A novel high-resolution melting analysis approach for rapid detection of vancomycin-resistant enterococci.	1	not HTS	29848938	Ozbak HA.
1310	Fusobacterium necrophorum Subsp. funduliforme in Tonsils from Various Patient Populations in Japan.	1	not HTS	29848842	Hayakawa K, Nagashima M, Ohta K, Ohmagari N, Tayama N.
1311	Direct Detection and Identification of Prosthetic Joint Infection Pathogens in Synovial Fluid by Metagenomic Shotgun Sequencing.	1	not clinical	29848568	Ivy MI, Thoendel MJ, Jeraldo PR, Greenwood-Quaintance KE, Hanssen AD, Abdel MP, Chia N, Yao JZ, Tande AJ, Mandrekar JN, Patel R.
1312	Inflammation-related differences in mucosa-associated microbiota and intestinal barrier function in colonic Crohn's disease.	0		29848021	Libertucci J, Dutta U, Kaur S, Jury J, Rossi L, Fontes ME, Shajib MS, Khan WI, Surette MG, Verdu EF, Armstrong D.
1313	Clinical manifestations, molecular characteristics, antimicrobial susceptibility patterns and contributions of target gene mutation to fluoroquinolone resistance in Elizabethkingia anophelis.	1	not human	29846598	Lin JN, Lai CH, Yang CH, Huang YH, Lin HH.
1314	Intestinal microbiota enhances pancreatic carcinogenesis in preclinical models.	1	not clinical	29846515	Thomas RM, Gharaibeh RZ, Gauthier J, Beveridge M, Pope JL, Guijarro MV, Yu Q, He Z, Ohland C, Newsome R, Trevino J, Hughes SJ, Reinhard M, Winglee K, Fodor AA, Zajac-Kaye M, Jobin C.
1315	Nanopore sequencing of drug-resistance-associated genes in malaria parasites, Plasmodium falciparum.	1	not human	29844487	Runtuwene LR, Tuda JSB, Mongan AE, Makalowski W, Frith MC, Imwong M, Srisutham S, Nguyen Thi LA, Tuan NN, Eshita Y, Maeda R, Yamagishi J, Suzuki Y.
1316	Combining amplicon sequencing and metabolomics in cirrhotic patients highlights distinctive microbiota features involved in bacterial translocation, systemic inflammation and hepatic encephalopathy.	0		29844325	Iebba V, Guerrieri F, Di Gregorio V, Levrero M, Gagliardi A, Santangelo F, Sobolev AP, Circi S, Giannelli V, Mannina L, Schippa S, Merli M.
1317	An innovative diagnostic technology for the codon mutation C580Y in kelch13 of Plasmodium falciparum with MinION nanopore sequencer.	1	not HTS	29843734	Imai K, Tarumoto N, Runtuwene LR, Sakai J, Hayashida K, Eshita Y, Maeda R, Tuda J, Ohno H, Murakami T, Maesaki S, Suzuki Y, Yamagishi J, Maeda T.
1318	Proteomic Characterization of a New asymmetric Cellulose Triacetate Membrane for Hemodialysis.	1	not HTS	29808585	Ronci M, Leporini L, Felaco P, Sirolli V, Pieroni L, Greco V, Aceto A, Urbani A, Bonomini M.
1319	Comparative Analyses of Subgingival Microbiome in Chronic Periodontitis Patients with and Without IgA Nephropathy by High Throughput 16S rRNA Sequencing.	0		29807361	Cao Y, Qiao M, Tian Z, Yu Y, Xu B, Lao W, Ma X, Li W.
1320	Nitrate-responsive oral microbiome modulates nitric oxide homeostasis and blood pressure in humans.	0		29807159	Vanhatalo A, Blackwell JR, L'Heureux JE, Williams DW, Smith A, van der Giezen M, Winyard PG, Kelly J, Jones AM.
1321	Rapid detection of viable Legionella pneumophila in tap water by a qPCR and RT-PCR-based method.	1	not human	29802665	Boss R, Baumgartner A, Kroos S, Blattner M, Fretz R, Moor D.
1322	Volatile metabolites in breath strongly correlate with gut microbiome in CD patients.	0		29801597	Smolinska A, Tedjo DI, Blanchet L, Bodelier A, Pierik MJ, Masclee AAM, Dallinga J, Savelkoul PHM, Jonkers DMAE, Penders J, van Schooten FJ.
1323	Targetable Alterations in Adult Patients With Soft-Tissue Sarcomas: Insights for Personalized Therapy.	1	not HTS	29801054	Lucchesi C, Khalifa E, Laizet Y, Soubeyran I, Mathoulin-Pelissier S, Chomienne C, Italiano A.
1324	The first Saudi Arabian national inventory study revealed the upcoming challenges of highly diverse non-tuberculous mycobacterial diseases.	1	not HTS	29799845	Varghese B, Enani M, Shoukri M, AlJohani S, Al Ghafli H, AlThawadi S, Al Hajoj S.
1325	Idylla assay and next generation sequencing: an integrated EGFR mutational testing algorithm.	1	methodological	29798838	De Luca C, Rappa AG, Gragnano G, Malapelle U, Troncone G, Barberis M.
1326	Fecal pollution: new trends and challenges in microbial source tracking using next-generation sequencing.	1	review	29797757	Unno T, Staley C, Brown CM, Han D, Sadowsky MJ, Hur HG.
1327	Integration of hepatitis B virus DNA in chronically infected patients assessed by Alu-PCR.	1	not HTS	29797342	Larsson SB, Tripodi G, Raimondo G, Saitta C, Norkrans G, Pollicino T, Lindh M.
1328	Gut Microbiota Composition Before and After Use of Proton Pump Inhibitors.	0		29796911	Hojo M, Asahara T, Nagahara A, Takeda T, Matsumoto K, Ueyama H, Matsumoto K, Asaoka D, Takahashi T, Nomoto K, Yamashiro Y, Watanabe S.
1329	Molecular profiling of mucosal tissue associated microbiota in patients manifesting acute exacerbations and remission stage of ulcerative colitis.	0		29796862	Walujkar SA, Kumbhare SV, Marathe NP, Patangia DV, Lawate PS, Bharadwaj RS, Shouche YS.
1330	Postnatal relative adrenal insufficiency results in methylation of the glucocorticoid receptor gene in preterm infants: a retrospective cohort study.	1	not HTS	29796117	Kantake M, Ohkawa N, Iwasaki T, Ikeda N, Awaji A, Saito N, Shoji H, Shimizu T.
1331	Decreased DNA methylation of a CpG site in the HBAP1 gene in plasma DNA from pregnant women.	1	not HTS	29795670	Pangeson T, Sanguansermsri T, Mahingsa K, Sanguansermsri P.
1332	Impact of the griffithsin anti-HIV microbicide and placebo gels on the rectal mucosal proteome and microbiome in non-human primates.	1	not human	29795295	Girard L, Birse K, Holm JB, Gajer P, Humphrys MS, Garber D, Guenthner P, Noël-Romas L, Abou M, McCorrister S, Westmacott G, Wang L, Rohan LC, Matoba N, McNicholl J, Palmer KE, Ravel J, Burgener AD.
1333	Computation of marginal distributions of peak-heights in electropherograms for analysing single source and mixture STR DNA samples.	1	methodological	29793138	Cowell RG.
1334	Shift in skin microbiota of Western European women across aging.	0		29791788	Jugé R, Rouaud-Tinguely P, Breugnot J, Servaes K, Grimaldi C, Roth MP, Coppin H, Closs B.
1335	Vaginal microbiome in early pregnancy and subsequent risk of spontaneous preterm birth: a case-control study.	0		29791775	Tabatabaei N, Eren AM, Barreiro LB, Yotova V, Dumaine A, Allard C, Fraser WD.
1336	Clinical aspects in patients with pulmonary infection caused by mycobacteria of the Mycobacterium abscessus complex, in the Brazilian Amazon.	1	not HTS	29791556	Monteiro JTC, Lima KVB, Barretto AR, Furlaneto IP, Gonçalves GM, Costa ARFD, Lopes ML, Dalcolmo MP.
1337	The concordance between upper and lower respiratory microbiota in children with Mycoplasma pneumoniae pneumonia.	0		29789582	Dai W, Wang H, Zhou Q, Feng X, Lu Z, Li D, Yang Z, Liu Y, Li Y, Xie G, Shen K, Yang Y, Zheng Y, Li S.
1338	Structural Alteration of Gut Microbiota during the Amelioration of Human Type 2 Diabetes with Hyperlipidemia by Metformin and a Traditional Chinese Herbal Formula: a Multicenter, Randomized, Open Label Clinical Trial.	0		29789365	Tong X, Xu J, Lian F, Yu X, Zhao Y, Xu L, Zhang M, Zhao X, Shen J, Wu S, Pang X, Tian J, Zhang C, Zhou Q, Wang L, Pang B, Chen F, Peng Z, Wang J, Zhen Z, Fang C, Li M, et al.
1339	Iron supplementation has minor effects on gut microbiota composition in overweight and obese women in early pregnancy.	0		29789023	Dekker Nitert M, Gomez-Arango LF, Barrett HL, McIntyre HD, Anderson GJ, Frazer DM, Callaway LK.
1340	The lung microbiome in children with HIV-bronchiectasis: a cross-sectional pilot study.	0		29788934	Masekela R, Vosloo S, Venter SN, de Beer WZ, Green RJ.
1341	Oleoylethanolamide increases the expression of PPAR-<U+0391> and reduces appetite and body weight in obese people: A clinical trial.	1	not HTS	29787831	Laleh P, Yaser K, Abolfazl B, Shahriar A, Mohammad AJ, Nazila F, Alireza O.
1342	Metagenomic study of bacterial microbiota in persistent endodontic infections using Next-generation sequencing.	0		29786880	Sánchez-Sanhueza G, Bello-Toledo H, González-Rocha G, Gonçalves AT, Valenzuela V, Gallardo-Escárate C.
1343	Temporal and long-term gut microbiota variation in allergic disease: A prospective study from infancy to school age.	0		29786876	Simonyté Sjödin K, Hammarström ML, Rydén P, Sjödin A, Hernell O, Engstrand L, West CE.
1344	Bacterial DNA detected on pathologically changed heart valves using 16S rRNA gene amplification.	1	not human	29786766	Chalupova M, Skalova A, Hajek T, Geigerova L, Kralova D, Liska P, Hecova H, Molacek J, Hrabak J.
1345	Chronic rhinosinusitis with nasal polyps is characterized by dysbacteriosis of the nasal microbiota.	0		29784985	Chalermwatanachai T, Vilchez-Vargas R, Holtappels G, Lacoere T, Jáuregui R, Kerckhof FM, Pieper DH, Van de Wiele T, Vaneechoutte M, Van Zele T, Bachert C.
1346	Comparative proteome analysis of the capsule from patients with frozen shoulder.	1	not HTS	29784595	Hagiwara Y, Mori M, Kanazawa K, Ando A, Yabe Y, Koide M, Sekiguchi T, Itaya N, Tsuchiya M, Itoi E.
1347	Effects of fermented milk treatment on microbial population and metabolomic outcomes in a three-stage semi-continuous culture system.	1	not human	29784310	Cha KH, Lee EH, Yoon HS, Lee JH, Kim JY, Kang K, Park JS, Jin JB, Ko G, Pan CH.
1348	Identification of a novel nonsense mutation in the UNC13D gene from a patient with hemophagocytic lymphohistiocytosis: a case report.	1	Case Report	29783935	Hu X, Liu D, Jiang X, Gao B, Chen C.
1349	[Salivary microbial communities associated with severe early childhood caries].	0		29779275	Sun TZ, Teng F, Jia SB, Tang YP, Jiang M, Huang S, Yuan X, Li XL, Yang F.
1350	Genetic mutation analysis of the malignant transformation of sinonasal inverted papilloma by targeted amplicon sequencing.	1	not HTS	29779136	Yasukawa S, Kano S, Hatakeyama H, Nakamaru Y, Takagi D, Mizumachi T, Suzuki M, Suzuki T, Nakazono A, Tanaka S, Nishihara H, Homma A.
1351	Profiling modifications for glioblastoma proteome using ultra-tolerant database search: Are the peptide mass shifts biologically relevant or chemically induced?	1	not HTS	29777870	Tarasova IA, Chumakov PM, Moshkovskii SA, Gorshkov MV.
1352	Fecal and Mucosa-Associated Intestinal Microbiota in Patients with Diarrhea-Predominant Irritable Bowel Syndrome.	0		29777439	Maharshak N, Ringel Y, Katibian D, Lundqvist A, Sartor RB, Carroll IM, Ringel-Kulka T.
1353	Comprehensive molecular diagnosis of Epstein-Barr virus-associated lymphoproliferative diseases using next-generation sequencing.	1	not HTS	29777376	Ono S, Nakayama M, Kanegane H, Hoshino A, Shimodera S, Shibata H, Fujino H, Fujino T, Yunomae Y, Okano T, Yamashita M, Yasumi T, Izawa K, Takagi M, Imai K, Zhang K, Marsh R, Picard C, Latour S, Ohara O, Morio T.
1354	Prevotella-to-Bacteroides ratio predicts body weight and fat loss success on 24-week diets varying in macronutrient composition and dietary fiber: results from a post-hoc analysis.	1	no HTS	29777234	Hjorth MF, Blædel T, Bendtsen LQ, Lorenzen JK, Holm JB, Kiilerich P, Roager HM, Kristiansen K, Larsen LH, Astrup A.
1355	Enrichment of Clinically Relevant Organisms in Spontaneous Preterm-Delivered Placentas and Reagent Contamination across All Clinical Groups in a Large Pregnancy Cohort in the United Kingdom.	0		29776928	Leon LJ, Doyle R, Diez-Benavente E, Clark TG, Klein N, Stanier P, Moore GE.
1356	Gut microbiota in patients with Parkinson's disease in southern China.	0		29776865	Lin A, Zheng W, He Y, Tang W, Wei X, He R, Huang W, Su Y, Huang Y, Zhou H, Xie H.
1357	Rapid profiling and quantification of phospholipid molecular species in human plasma based on chemical derivatization coupled with electrospray ionization tandem mass spectrometry.	1	not HTS	29776536	Wei F, Wang X, Ma HF, Lv X, Dong XY, Chen H.
1358	Fecal Aliquot Straw Technique (FAST) allows for easy and reproducible subsampling: assessing interpersonal variation in trimethylamine-N-oxide (TMAO) accumulation.	1	methodological	29776435	Romano KA, Dill-McFarland KA, Kasahara K, Kerby RL, Vivas EI, Amador-Noguez D, Herd P, Rey FE.
1359	Range-wide genetic analysis of Dermacentor variabilis and its Francisella-like endosymbionts demonstrates phylogeographic concordance between both taxa.	1	not HTS	29776375	Kaufman EL, Stone NE, Scoles GA, Hepp CM, Busch JD, Wagner DM.
1360	HuH-7 reference genome profile: complex karyotype composed of massive loss of heterozygosity.	1	methodological	29774518	Kasai F, Hirayama N, Ozawa M, Satoh M, Kohara A.
1361	Nature-derived microbiota exposure as a novel immunomodulatory approach.	1	methodological	29771153	Nurminen N, Lin J, Grönroos M, Puhakka R, Kramna L, Vari HK, Viskari H, Oikarinen S, Roslund M, Parajuli A, Tyni I, Cinek O, Laitinen O, Hyöty H, Sinkkonen A.
1362	Isolation of state-dependent monoclonal antibodies against the 12-transmembrane domain glucose transporter 4 using virus-like particles.	1	not HTS	29769329	Tucker DF, Sullivan JT, Mattia KA, Fisher CR, Barnes T, Mabila MN, Wilf R, Sulli C, Pitts M, Payne RJ, Hall M, Huston-Paterson D, Deng X, Davidson E, Willis SH, Doranz BJ, Chambers R, Rucker JB.
1363	An In Vivo Screen Identifies PYGO2 as a Driver for Metastatic Prostate Cancer.	1	not HTS	29769196	Lu X, Pan X, Wu CJ, Zhao D, Feng S, Zang Y, Lee R, Khadka S, Amin SB, Jin EJ, Shang X, Deng P, Luo Y, Morgenlander WR, Weinrich J, Lu X, Jiang S, Chang Q, Navone NM, Troncoso P, DePinho RA, Wang YA.
1364	Limited influence of hospital wastewater on the microbiome and resistome of wastewater in a community sewerage system.	1	not human	29767712	Buelow E, Bayjanov JR, Majoor E, Willems RJ, Bonten MJ, Schmitt H, van Schaik W.
1365	The Subgingival Microbiome of Periodontal Pockets With Different Probing Depths in Chronic and Aggressive Periodontitis: A Pilot Study.	0		29765908	Shi M, Wei Y, Hu W, Nie Y, Wu X, Lu R.
1366	Gestational diabetes is associated with change in the gut microbiota composition in third trimester of pregnancy and postpartum.	0		29764499	Crusell MKW, Hansen TH, Nielsen T, Allin KH, Rühlemann MC, Damm P, Vestergaard H, Rørbye C, Jørgensen NR, Christiansen OB, Heinsen FA, Franke A, Hansen T, Lauenborg J, Pedersen O.
1367	Distinctive types of postzygotic single-nucleotide mosaicisms in healthy individuals revealed by genome-wide profiling of multiple organs.	1	not HTS	29763432	Huang AY, Yang X, Wang S, Zheng X, Wu Q, Ye AY, Wei L.
1368	The effect of vaginal microbial communities on colonization by Staphylococcus aureus with the gene for toxic shock syndrome toxin 1 (TSST-1): a case-control study.	1	not HTS	29762733	Pierson JD, Hansmann MA, Davis CC, Forney LJ.
1369	Benchmarking taxonomic assignments based on 16S rRNA gene profiling of the microbiota from commonly sampled environments.	1	methodological	29762668	Almeida A, Mitchell AL, Tarkowska A, Finn RD.
1370	Epidemiology and phylogenetic analysis of hepatitis D virus infection in Australia.	1	not HTS	29761607	Jackson K, MacLachlan J, Cowie B, Locarnini S, Bowden S, Higgins N, Karapanagiotidis T, Nicholson S, Littlejohn M.
1371	Microbiota modification by probiotic supplementation reduces colitis associated colon cancer in mice.	1	not human	29760543	Mendes MCS, Paulino DS, Brambilla SR, Camargo JA, Persinoti GF, Carvalheira JBC.
1372	Comparative evaluation of seven commercial products for human serum enrichment/depletion by shotgun proteomics.	1	not human	29759191	Pisanu S, Biosa G, Carcangiu L, Uzzau S, Pagnozzi D.
1373	Abundant plasma protein depletion using ammonium sulfate precipitation and Protein A affinity chromatography.	1	not HTS	29758408	Pringels L, Broeckx V, Boonen K, Landuyt B, Schoofs L.
1374	Evolution of a rapid onsite evaluation (ROSE) service for endobronchial ultrasound guided (EBUS) fine needle aspiration (FNA) cytology in a UK Hospital: A 7 year audit.	1	methodological	29756285	Stevenson T, Powari M, Bowles C.
1375	Unrevealing variation of microbial communities and correlation with environmental variables in a full culture-cycle of Undaria pinnatifida.	1	not human	29754736	Zhao Z, Pan Y, Jiang J, Gao S, Sun H, Dong Y, Sun P, Guan X, Zhou Z.
1376	Current Challenges of Streptococcus Infection and Effective Molecular, Cellular, and Environmental Control Methods in Aquaculture.	1	not human	29754470	Mishra A, Nam GH, Gim JA, Lee HE, Jo A, Kim HS.
1377	Genetic diversity of human sapovirus across the Americas.	1	not HTS	29753103	Diez-Valcarce M, Castro CJ, Marine RL, Halasa N, Mayta H, Saito M, Tsaknaridis L, Pan CY, Bucardo F, Becker-Dreps S, Lopez MR, Magaña LC, Ng TFF, Vinjé J.
1378	Adaptation of an amplicon-based human cancer next-generation sequencing panel assay for murine tumors.	1	not HTS	29752895	Meier DR, Lofgren KA, Gurda GT, Kenny PA.
1379	Rapid Remodeling of the Host Epithelial Cell Proteome by the Listeriolysin O (LLO) Pore-forming Toxin.	1	not HTS	29752379	Malet JK, Impens F, Carvalho F, Hamon MA, Cossart P, Ribet D.
1380	Furnishing spaceship environment: evaluation of bacterial biofilms on different materials used inside International Space Station.	1	not human	29751063	Perrin E, Bacci G, Garrelly L, Canganella F, Bianconi G; Biowyse Consortium., Fani R, Mengoni A.
1381	Collagen peptides from soft-shelled turtle induce calpain-1 expression and regulate inflammatory cytokine expression in HaCaT human skin keratinocytes.	1	not human	29750291	Yamamoto T, Nakanishi S, Mitamura K, Taga A.
1382	Fecal Clostridiales distribution and short-chain fatty acids reflect bowel habits in irritable bowel syndrome.	1	not HTS	29749705	Gargari G, Taverniti V, Gardana C, Cremon C, Canducci F, Pagano I, Barbaro MR, Bellacosa L, Castellazzi AM, Valsecchi C, Tagliacarne SC, Bellini M, Bertani L, Gambaccini D, Marchi S, Cicala M, Germanà B, Dal Pont E, Vecchi M, Ogliari C, Fiore W, Stanghellini V, et al.
1383	Microbial and metabolic multi-omic correlations in systemic sclerosis patients.	0		29749635	Bellocchi C, Fernández-Ochoa Á, Montanelli G, Vigone B, Santaniello A, Milani C, Quirantes-Piné R, Borrás-Linares I, Ventura M, Segura-Carrettero A, Alarcón-Riquelme ME, Beretta L.
1384	Sex-related differences in the thanatomicrobiome in postmortem heart samples using bacterial gene regions V1-2 and V4.	0		29747223	Bell CR, Wilkinson JE, Robertson BK, Javan GT.
1385	Monitoring food pathogens: Novel instrumentation for cassette PCR testing.	1	methodological	29746561	Hunt D, Figley C, Manage DP, Lauzon J, Figley R, Pilarski LM, McMullen LM, Pilarski PM.
1386	The Impact of Microbial Communities on Wound Healing: A Review.	1	review	29746280	Xu Z, Hsia HC.
1387	Neolithic and medieval virus genomes reveal complex evolution of hepatitis B.	1	not HTS	29745896	Krause-Kyora B, Susat J, Key FM, Kühnert D, Bosse E, Immel A, Rinne C, Kornell SC, Yepes D, Franzenburg S, Heyne HO, Meier T, Lösch S, Meller H, Friederich S, Nicklisch N, Alt KW, Schreiber S, Tholey A, Herbig A, Nebel A, Krause J.
1388	Lawsonibacter asaccharolyticus gen. nov., sp. nov., a butyrate-producing bacterium isolated from human faeces.	1	not clinical	29745868	Sakamoto M, Iino T, Yuki M, Ohkuma M.
1389	KF-finder: identification of key factors from host-microbial networks in cervical cancer.	1	methodological	29745858	Hu J, Gao Y, Zheng Y, Shang X.
1390	Characterization of a novel Gram-stain-positive anaerobic coccus isolated from the female genital tract: Genome sequence and description of Murdochiella vaginalis sp. nov.	1	not HTS	29745065	Diop K, Diop A, Khelaifia S, Robert C, Pinto FD, Delerce J, Raoult D, Fournier PE, Bretelle F, Fenollar F.
1391	Profiling microbial strains in urban environments using metagenomic sequencing data.	1	not human	29743119	Zolfo M, Asnicar F, Manghi P, Pasolli E, Tett A, Segata N.
1392	Successful Brincidofovir Treatment of Metagenomics-detected Adenovirus Infection in a Severely Ill Signal Transducer and Activator of Transcription-1-deficient Patient.	1	Case Report	29742642	Averbuch D, Safadi R, Dar D, Wolf D, Cherniak M, Sorek R, Amit S.
1393	Intestinal Microbiota at Engraftment Influence Acute Graft-Versus-Host Disease via the Treg/Th17 Balance in Allo-HSCT Recipients.	0		29740427	Han L, Jin H, Zhou L, Zhang X, Fan Z, Dai M, Lin Q, Huang F, Xuan L, Zhang H, Liu Q.
1394	Research on oral microbiota of monozygotic twins with discordant caries experience - in vitro and in vivo study.	1	not clinical	29740156	Wu H, Zeng B, Li B, Ren B, Zhao J, Li M, Peng X, Feng M, Li J, Wei H, Cheng L, Zhou X.
1395	Compositional and Functional Differences in the Human Gut Microbiome Correlate with Clinical Outcome following Infection with Wild-Type Salmonella enterica Serovar Typhi.	0		29739901	Zhang Y, Brady A, Jones C, Song Y, Darton TC, Jones C, Blohmke CJ, Pollard AJ, Magder LS, Fasano A, Sztein MB, Fraser CM.
1396	Transmission of molecularly undetectable circulating parasite clones leads to high infection complexity in mosquitoes post feeding.	1	not human	29738740	Grignard L, Gonçalves BP, Early AM, Daniels RF, Tiono AB, Guelbéogo WM, Ouédraogo A, van Veen EM, Lanke K, Diarra A, Nebie I, Sirima SB, Targett GA, Volkman SK, Neafsey DE, Wirth DF, Bousema T, Drakeley C.
1397	Microbiome Responses to an Uncontrolled Short-Term Diet Intervention in the Frame of the Citizen Science Project.	0		29738477	Klimenko NS, Tyakht AV, Popenko AS, Vasiliev AS, Altukhov IA, Ischenko DS, Shashkova TI, Efimova DA, Nikogosov DA, Osipenko DA, Musienko SV, Selezneva KS, Baranova A, Kurilshikov AM, Toshchakov SM, Korzhenkov AA, Samarov NI, Shevchenko MA, Tepliuk AV, Alexeev DG.
1398	Intraductal Papillary Mucinous Neoplasms of Minor Salivary Glands With AKT1 p.Glu17Lys Mutation.	1	not clinical	29738361	Agaimy A, Mueller SK, Bumm K, Iro H, Moskalev EA, Hartmann A, Stoehr R, Haller F.
1399	Candida albicans Release Intracellular Bacteria When Treated With Amphotericin B.	1	not HTS	29738262	Tavakolian A, Siavoshi F, Eftekhar F.
1400	Prevotella strains and lactamic resistance gene distribution in different oral environments of children with pulp necrosis.	1	no HTS	29737548	de Lima BR, Nicoloso GF, Fatturi-Parolo CC, Ferreira MBC, Montagner F, Casagrande L.
1401	Effects of tannins on population dynamics of sympatric seed-eating rodents: the potential role of gut tannin-degrading bacteria.	1	not human	29736862	Zhang Y, Bartlow AW, Wang Z, Yi X.
1402	Nonspecific amplification of human DNA by Streptococcus pneumoniae LytA primer.	1	methodological	29735829	Thangamony HH, Kumar R, Thangavelu CP, Mariappa M, Mariammal BGV, Brahmadathan KN.
1403	Distinct shifts in the oral microbiota are associated with the progression and aggravation of mucositis during radiotherapy.	0		29735410	Hou J, Zheng H, Li P, Liu H, Zhou H, Yang X.
1404	Hemi-Hamate Autograft Arthroplasty for the Proximal Interphalangeal Joint Revisited: A New Surgical Approach.	1	methodological	29734891	Goon PKY, Vaghela KR, Stougie S, Coert JH.
1405	Gut microbiota profiling in Han Chinese with type 1 diabetes.	0		29733871	Huang Y, Li SC, Hu J, Ruan HB, Guo HM, Zhang HH, Wang X, Pei YF, Pan Y, Fang C.
1406	Kidney-targeted inhibition of protein kinase C-a ameliorates nephrotoxic nephritis with restoration of mitochondrial dysfunction.	1	not HTS	29731111	Kvirkvelia N, McMenamin M, Warren M, Jadeja RN, Kodeboyina SK, Sharma A, Zhi W, O'Connor PM, Raju R, Lucas R, Madaio MP.
1407	Microbial community structure and distribution in the air of a powdered infant formula factory based on cultivation and high-throughput sequence methods.	1	not human	29729917	Wu S, Jiang Y, Lou B, Feng J, Zhou Y, Guo L, Forsythe SJ, Man C.
1408	Human-Associated Lachnospiraceae Genetic Markers Improve Detection of Fecal Pollution Sources in Urban Waters.	1	not human	29728386	Feng S, Bootsma M, McLellan SL.
1409	Phylotype-Level Profiling of Lactobacilli in Highly Complex Environments by Means of an Internal Transcribed Spacer-Based Metagenomic Approach.	1	methodological	29728382	Milani C, Duranti S, Mangifesta M, Lugli GA, Turroni F, Mancabelli L, Viappiani A, Anzalone R, Alessandri G, Ossiprandi MC, van Sinderen D, Ventura M.
1410	Cytomegalovirus sequence variability, amplicon length, and DNase-sensitive non-encapsidated genomes are obstacles to standardization and commutability of plasma viral load results.	1	not HTS	29727833	Naegele K, Lautenschlager I, Gosert R, Loginov R, Bir K, Helanterä I, Schaub S, Khanna N, Hirsch HH.
1411	Microbiome characteristics of induced sputum compared to bronchial fluid and upper airway samples.	0		29727521	An SQ, Warris A, Turner S.
1412	Prevalence of Aminoglycoside-Modifying Enzymes in Escherichia coli and Klebsiella pneumoniae Producing Extended Spectrum ß-Lactamases Collected in Two Multicenter Studies in Spain.	1	not HTS	29727265	Fernández-Martínez M, Ruiz Del Castillo B, Lecea-Cuello MJ, Rodríguez-Baño J, Pascual Á, Martínez-Martínez L; Spanish Network for the Research in Infectious Diseases (REIPI) and the Spanish Group for Nosocomial Infections (GEIH)..
1413	Modulatory effect of three probiotic strains on infants' gut microbial composition and immunological parameters on a placebo-controlled, double-blind, randomised study.	0		29726280	De Andrés J, Manzano S, García C, Rodríguez JM, Espinosa-Martos I, Jiménez E.
1414	Molecular detection of fungal pathogens in clinical specimens by 18S rDNA high-throughput screening in comparison to ITS PCR and culture.	1	not HTS	29725065	Wagner K, Springer B, Pires VP, Keller PM.
1415	Gut microbiomes of wild great apes fluctuate seasonally in response to diet.	1	not human	29725011	Hicks AL, Lee KJ, Couto-Rodriguez M, Patel J, Sinha R, Guo C, Olson SH, Seimon A, Seimon TA, Ondzie AU, Karesh WB, Reed P, Cameron KN, Lipkin WI, Williams BL.
1416	Effects of intestinal colonization by Clostridium difficile and Staphylococcus aureus on microbiota diversity in healthy individuals in China.	0		29724187	Dong D, Ni Q, Wang C, Zhang L, Li Z, Jiang C, EnqiangMao, Peng Y.
1417	A Targeted Proteomic Approach for Heat Shock Proteins Reveals DNAJB4 as a Suppressor for Melanoma Metastasis.	1	not HTS	29722524	Miao W, Li L, Wang Y.
1418	DNA Methylation Signatures Predicting Bevacizumab Efficacy in Metastatic Breast Cancer.	1	not HTS	29721079	Gampenrieder SP, Rinnerthaler G, Hackl H, Pulverer W, Weinhaeusel A, Ilic S, Hufnagl C, Hauser-Kronberger C, Egle A, Risch A, Greil R.
1419	Multifocal demyelinating motor neuropathy and hamartoma syndrome associated with a de novo PTEN mutation.	1	not HTS	29720545	Bansagi B, Phan V, Baker MR, O'Sullivan J, Jennings MJ, Whittaker RG, Müller JS, Duff J, Griffin H, Miller JAL, Gorman GS, Lochmüller H, Chinnery PF, Roos A, Swan LE, Horvath R.
1420	Multiplicity and molecular epidemiology of Plasmodium vivax and Plasmodium falciparum infections in East Africa.	1	not clinical	29720181	Zhong D, Lo E, Wang X, Yewhalaw D, Zhou G, Atieli HE, Githeko A, Hemming-Schroeder E, Lee MC, Afrane Y, Yan G.
1421	MetaCompare: a computational pipeline for prioritizing environmental resistome risk.	1	methodological	29718191	Oh M, Pruden A, Chen C, Heath LS, Xia K, Zhang L.
1422	[Diversity and cytotoxic activity of endophytic bacteria isolated from Sonneratia apetala of Maowei Sea].	1	not human	29717858	Li F, Gao C, Zhu L, Yu L, Qin M, Yan D.
1423	A phosphatidic acid-binding protein is important for lipid homeostasis and adaptation to anaerobic biofilm conditions in Pseudomonas aeruginosa.	1	not HTS	29717024	Groenewold MK, Massmig M, Hebecker S, Danne L, Magnowska Z, Nimtz M, Narberhaus F, Jahn D, Heinz DW, Jänsch L, Moser J.
1424	Impact of HIV and Type 2 diabetes on Gut Microbiota Diversity, Tryptophan Catabolism and Endothelial Dysfunction.	0		29712976	Hoel H, Hove-Skovsgaard M, Hov JR, Gaardbo JC, Holm K, Kummen M, Rudi K, Nwosu F, Valeur J, Gelpi M, Seljeflot I, Ueland PM, Gerstoft J, Ullum H, Aukrust P, Nielsen SD, Trøseid M.
1425	Understanding the gut–kidney axis in nephrolithiasis: an analysis of the gut microbiota composition and functionality of stone formers.	0			Ticinesi et al.
1426	The role of inflammation in temporal shifts in the inflammatory bowel disease mucosal microbiome	0			Kiely et al.
1427	A role for the endometrial microbiome in dysfunctional menstrual bleeding	0			Pelzer et al.
1428	A retrospective pilot study to determine whether the reproductive tract microbiota differs between women with a history of infertility and fertile women	0			Wee et al.
1429	Gut microbiome of Moroccan colorectal cancer patients.	0			Allali et al.
1430	Fecal Microbiome Among Nursing Home Residents with Advanced Dementia and Clostridium difficile.	0			Araos et al.
1431	Gut Microbiome Analysis Identifies Potential Etiological Factors in Acute Gastroenteritis.	0			Castano-Rodriguez et al.
1432	Association of gut microbial communities with plasma lipopolysaccharide-binding protein (LBP) in premenopausal women.	0			Citroenberg et al.
1433	Mucosal microbiome dysbiosis in gastric carcinogenesis.	0			Coker et al.
1434	Preterm infants have distinct microbiomes not explained by mode of delivery, breastfeeding duration or antibiotic exposure	0			Dahl et al.
1435	Cervicovaginal microbiota composition correlates with the acquisition of high-risk human papillomavirus types	0			Huang et al.
1436	Fecal microbiome signatures are different in food-allergic children compared to siblings and healthy children	0			Kourosh et al.
1437	Involvement of shared mucosal-associated microbiota in the duodenum and rectum in diarrhea-predominant irritable bowel syndrome	0			Li et al.
1438	Functional microbiomics: Evaluation of gut microbiota-bile acid metabolism interactions in health and disease	0			Mullish et al.
1439	Inflammatory Bacteriome and Oral Squamous Cell Carcinoma	0			Perera et al.
1440	Gut Microbial Dysbiosis in Indian Children with Autism Spectrum Disorders	0			Pulikkan et al.
1441	Insights into Roseburia intestinalis which alleviates experimental colitis pathology by inducing anti-inflammatory responses	0			Shen et al.
1442	Metataxonomic approach to decipher the polymicrobial burden in diabetic foot ulcer and its biofilm mode of infection	0			Suryaletha et al.
1443	Prenatal complications are associated with the postnatal airway host response and microbiota in intubated preterm infants	0			Wagner et al.
1444	Metagenomic analysis of oral microbiome in young children aged 6-8 years living in a rural isolated Chinese province	0			Xu et al.
		1025
	1444	419
	Legend
	not HTS	indicates that the main data of interest was neither obtained 16s amplicon sequencing data, nor by shotgun sequencing data
	not clinical	indicates that the study goals were not directly clinically relevant to humans
	methodological	indicated studies with a methodological focus, e.g. evaluation of new methods
	case report	indicates that the study was a case report
	not human	indicates that the subjects of interest were not human
